# Supplementary material for: Genome-wide identification, comprehensive characterization of transcription factors, cis-regulatory elements, protein homology, and protein interaction network of DREB gene family in Solanum lycopersicum
Source: Front Plant Sci. 2022 Nov 24;13:1031679. doi: 10.3389/fpls.2022.1031679 (PMC9731513; doi:10.3389/fpls.2022.1031679)
Supplement: Supplementary file 1 [file Table_1.xlsx]

## Sheet: Sheet1
Phytozome v13 Annotation of 58 SlDREB Genes
Gene name	Protein ID	Phytozome Annotation
SlDREB1	Solyc01g009440.3.1.ITAG4.0	AP2/ERF domain // DNA-binding domain (DREB1F like)
SlDREB2	Solyc01g057080.1.1.ITAG4.0	ETHYLENE-RESPONSIVE TRANSCRIPTION FACTOR ERF019-RELATED
SlDREB3	Solyc01g090560.4.1.ITAG4.0	ETHYLENE-RESPONSIVE TRANSCRIPTION FACTOR ERF035
SlDREB4	Solyc01g091760.3.1.ITAG4.0	DNA BINDING / TRANSCRIPTION FACTOR
SlDREB5	Solyc02g067020.1.1.ITAG4.0	AP2/ERF transcription factor
SlDREB6	Solyc02g077810.1.1.ITAG4.0	DNA BINDING / TRANSCRIPTION FACTOR
SlDREB7	Solyc02g093130.3.1.ITAG4.0	ETHYLENE- RESPONSIVE TRANSCRIPTION FACTOR ERF008-RELATED
SlDREB8	Solyc03g026270.3.1.ITAG4.0	DEHYDRATION-RESPONSIVE ELEMENT-BINDING PROTEIN 1A-RELATED
SlDREB9	Solyc03g026280.3.1.ITAG4.0	EREBP-like factor (EREBP)
SlDREB10	Solyc03g114440.1.1.ITAG4.0	ETHYLENE-RESPONSIVE TRANSCRIPTION FACTOR CRF3-RELATED
SlDREB11	Solyc03g116610.3.1.ITAG4.0	DNA BINDING
SlDREB12	Solyc03g117130.3.1.ITAG4.0	ETHYLENE-RESPONSIVE TRANSCRIPTION FACTOR ERF003
SlDREB13	Solyc03g119800.3.1.ITAG4.0	AP2/ERF domain // DNA-binding domain
SlDREB14	Solyc03g120840.3.1.ITAG4.0	DEHYDRATION-RESPONSIVE ELEMENT-BINDING PROTEIN 3-RELATED
SlDREB15	Solyc03g124110.2.1.ITAG4.0	AP2/ERF domain // DNA-binding domain
SlDREB16	Solyc04g050750.2.1.ITAG4.0	DEHYDRATION-RESPONSIVE ELEMENT-BINDING PROTEIN 2D-RELATED
SlDREB17	Solyc04g054910.4.1.ITAG4.0	ETHYLENE-RESPONSIVE TRANSCRIPTION FACTOR CRF5-RELATED
SlDREB18	Solyc04g072900.1.1.ITAG4.0	ETHYLENE-RESPONSIVE TRANSCRIPTION FACTOR CRF5-RELATED (DREB3)
SlDREB19	Solyc04g078640.3.1.ITAG4.0	ETHYLENE-RESPONSIVE TRANSCRIPTION FACTOR RAP2-1
SlDREB20	Solyc04g080910.1.1.ITAG4.0	DEHYDRATION-RESPONSIVE ELEMENT-BINDING PROTEIN 2D-RELATED
SlDREB21	Solyc05g050830.3.1.ITAG4.0	ETHYLENE-RESPONSIVE TRANSCRIPTION FACTOR ERF035
SlDREB22	Solyc05g052410.3.1.ITAG4.0	DEHYDRATION-RESPONSIVE ELEMENT-BINDING PROTEIN 2A-RELATED
SlDREB23	Solyc06g035700.1.1.ITAG4.0	ETHYLENE-RESPONSIVE TRANSCRIPTION FACTOR ERF025-RELATED
SlDREB24	Solyc06g050520.3.1.ITAG4.0	DEHYDRATION-RESPONSIVE ELEMENT-BINDING PROTEIN 2A-RELATED
SlDREB25	Solyc06g053240.3.1.ITAG4.0	AP2/ERF domain // DNA-binding domain
SlDREB26	Solyc06g054630.3.1.ITAG4.0	ETHYLENE-RESPONSIVE TRANSCRIPTION FACTOR ERF017
SlDREB27	Solyc06g065820.3.1.ITAG4.0	ETHYLENE-RESPONSIVE TRANSCRIPTION FACTOR ERF003
SlDREB28	Solyc06g066540.1.1.ITAG4.0	EREBP-like factor (EREBP)
SlDREB29	Solyc06g068360.3.1.ITAG4.0	ETHYLENE-RESPONSIVE TRANSCRIPTION FACTOR ERF003
SlDREB30	Solyc07g042230.1.1.ITAG4.0	ETHYLENE-RESPONSIVE TRANSCRIPTION FACTOR ERF016-RELATED
SlDREB31	Solyc07g054220.1.1.ITAG4.0	ETHYLENE-RESPONSIVE TRANSCRIPTION FACTOR CRF5-RELATED
SlDREB32	Solyc08g007820.1.1.ITAG4.0	DEHYDRATION-RESPONSIVE ELEMENT-BINDING PROTEIN 1E-RELATED
SlDREB33	Solyc08g007830.1.1.ITAG4.0	DEHYDRATION-RESPONSIVE ELEMENT-BINDING PROTEIN 1E-RELATED
SlDREB34	Solyc08g007840.3.1.ITAG4.0	ETHYLENE-RESPONSIVE TRANSCRIPTION FACTOR ERF025-RELATED
SlDREB35	Solyc08g008305.1.1.ITAG4.0	DNA-binding domain, AP2 domain
SlDREB36	Solyc08g066660.1.1.ITAG4.0	DEHYDRATION-RESPONSIVE ELEMENT-BINDING PROTEIN 3-RELATED
SlDREB37	Solyc08g078410.2.1.ITAG4.0	AP2/ERF domain // DNA-binding domain
SlDREB38	Solyc08g078420.2.1.ITAG4.0	AP2/ERF domain // DNA-binding domain
SlDREB39	Solyc08g080290.4.1.ITAG4.0	ETHYLENE-RESPONSIVE TRANSCRIPTION FACTOR ERF025-RELATED
SlDREB40	Solyc08g082210.4.1.ITAG4.0	ETHYLENE-RESPONSIVE TRANSCRIPTION FACTOR ERF025-RELATED
SlDREB41	Solyc09g009240.1.1.ITAG4.0	ETHYLENE-RESPONSIVE TRANSCRIPTION FACTOR CRF5-RELATED
SlDREB42	Solyc09g091950.1.1.ITAG4.0	ETHYLENE-RESPONSIVE TRANSCRIPTION FACTOR ERF024
SlDREB43	Solyc10g076370.3.1.ITAG4.0	DEHYDRATION-RESPONSIVE ELEMENT-BINDING PROTEIN 2A-RELATED
SlDREB44	Solyc10g076380.2.1.ITAG4.0	AP2/ERF domain // DNA-binding domain
SlDREB45	Solyc10g078610.1.1.ITAG4.0	ETHYLENE-RESPONSIVE TRANSCRIPTION FACTOR CRF3-RELATED
SlDREB46	Solyc10g080310.3.1.ITAG4.0	DEHYDRATION-RESPONSIVE ELEMENT-BINDING PROTEIN 2F
SlDREB47	Solyc10g080650.3.1.ITAG4.0	ETHYLENE-RESPONSIVE TRANSCRIPTION FACTOR CRF3-RELATED
SlDREB48	Solyc10g083560.1.1.ITAG4.0	ETHYLENE-RESPONSIVE TRANSCRIPTION FACTOR ERF024
SlDREB49	Solyc11g012980.1.1.ITAG4.0	ETHYLENE-RESPONSIVE TRANSCRIPTION FACTOR ERF012-RELATED
SlDREB50	Solyc11g042560.1.1.ITAG4.0	AP2/ERF domain // DNA-binding domain
SlDREB51	Solyc11g042580.1.1.ITAG4.0	ETHYLENE-RESPONSIVE TRANSCRIPTION FACTOR ERF021
SlDREB52	Solyc12g008350.3.1.ITAG4.0	AP2/ERF domain // DNA-binding domain (DREB2)
SlDREB53	Solyc12g009240.1.1.ITAG4.0	ETHYLENE-RESPONSIVE TRANSCRIPTION FACTOR ERF018
SlDREB54	Solyc12g009490.3.1.ITAG4.0	DNA BINDING / TRANSCRIPTION FACTOR
SlDREB55	Solyc12g013660.3.1.ITAG4.0	ETHYLENE-RESPONSIVE TRANSCRIPTION FACTOR CRF5-RELATED
SlDREB56	Solyc12g044390.3.1.ITAG4.0	EREBP-like factor (EREBP)
SlDREB57	Solyc12g056430.1.1.ITAG4.0	AP2/ERF domain // DNA-binding domain
SlDREB58	Solyc12g056980.1.1.ITAG4.0	ETHYLENE-RESPONSIVE TRANSCRIPTION FACTOR CRF5-RELATED

## Sheet: Sheet2
Detailed physiochemical properties and chromosomal location of 58 StDREB genes
Gene name	Gene ID	Chromosomal location	PF00784 AP2 domain	Strand	Protein length	V(14) & E(19)	Molecular Weight (kDa)	Isoelectric Point (pI)
SlDREB1	Solyc01g009440.3.1.ITAG4.0	1:3605682..3606315	53-110	reverse	210	both V & E	23.84	5.37
SlDREB2	Solyc01g057080.1.1.ITAG4.0	1:51546551..51546893	6_67	reverse	113	only V at 14th	12.35	9.41
SlDREB3	Solyc01g090560.4.1.ITAG4.0	1:76465361..76466556	99-156	forward	274	only V at 14th	30.48	6.14
SlDREB4	Solyc01g091760.3.1.ITAG4.0	1:77584175..77585127	34-91	reverse	291	only V at 14th	32.39	7.16
SlDREB5	Solyc02g067020.1.1.ITAG4.0	2:35279921..35280824	19-76	forward	300	only V at 14th	34.11	5.6
SlDREB6	Solyc02g077810.1.1.ITAG4.0	2:40649493..40650039	17-74	forward	181	only I at 14th	20.26	9.33
SlDREB7	Solyc02g093130.3.1.ITAG4.0	2:52109246..52109648	01_52	forward	133	both V & E	15	6.08
SlDREB8	Solyc03g026270.3.1.ITAG4.0	3:3699230..3699848	50-107	forward	205	both V & E	23.06	5.48
SlDREB9	Solyc03g026280.3.1.ITAG4.0	3:3702348..3703245	54-111	forward	210	both V & E	23.39	5.23
SlDREB10	Solyc03g114440.1.1.ITAG4.0	3:58866006..58866546	32-89	reverse	179	only V at 14th	20.34	9.37
SlDREB11	Solyc03g116610.3.1.ITAG4.0	3:60405515..60408701	06_63	reverse	202	only V at 14th	22.74	8.76
SlDREB12	Solyc03g117130.3.1.ITAG4.0	3:60829927..60830787	07_64	forward	162	only V at 14th	18.64	6.34
SlDREB13	Solyc03g119800.3.1.ITAG4.0	3:62816301..62817324	25-82	reverse	340	only V at 14th	37.39	5.25
SlDREB14	Solyc03g120840.3.1.ITAG4.0	3:63532371..63533121	71-128	forward	249	both V & E	27.14	6
SlDREB15	Solyc03g124110.2.1.ITAG4.0	3:3705305..3706172	62-119	forward	220	both V & E	24.59	5.33
SlDREB16	Solyc04g050750.2.1.ITAG4.0	4:47406327..47406804	37-94	reverse	161	both V & E	17.94	5.58
SlDREB17	Solyc04g054910.4.1.ITAG4.0	4:52704083..52705828	76-133	forward	278	only V at 14th	31.05	5.5
SlDREB18	Solyc04g072900.1.1.ITAG4.0	4:57809401..57810196	84-141	forward	264	only V at 14th	29.53	6.67
SlDREB19	Solyc04g078640.3.1.ITAG4.0	4:61314258..61314705	16-73	forward	148	both V & E	16.91	9.03
SlDREB20	Solyc04g080910.1.1.ITAG4.0	4:62931385..62932132	30-87	forward	248	both V & E	27.02	4.77
SlDREB21	Solyc05g050830.3.1.ITAG4.0	5:60438176..60438938	76-133	forward	253	both V & E	28.69	5.43
SlDREB22	Solyc05g052410.3.1.ITAG4.0	5:62030407..62031607	73-130	forward	399	both V & E	44.71	4.61
SlDREB23	Solyc06g035700.1.1.ITAG4.0	6:22499258..22499795	29-85	reverse	178	both V & E	19.26	4.82
SlDREB24	Solyc06g050520.3.1.ITAG4.0	6:30937405..30938308	81-138	reverse	300	both V & E	33.3	4.9
SlDREB25	Solyc06g053240.3.1.ITAG4.0	6:36057166..36058095	06_63	reverse	200	only V at 14th	22.66	7.01
SlDREB26	Solyc06g054630.3.1.ITAG4.0	6:35153978..35154692	11_68	forward	237	only V at 14th	26.63	5
SlDREB27	Solyc06g065820.3.1.ITAG4.0	6:38890158..38891627	07_64	reverse	204	only V at 14th	23.24	8.96
SlDREB28	Solyc06g066540.1.1.ITAG4.0	6:39435580..39436159	17-74	reverse	192	both V & E	21.47	4.99
SlDREB29	Solyc06g068360.3.1.ITAG4.0	6:39983999..39984905	07_64	reverse	181	only V at 14th	20.84	6.97
SlDREB30	Solyc07g042230.1.1.ITAG4.0	7:55107783..55108287	16-73	reverse	167	only V at 14th	18.76	8.43
SlDREB31	Solyc07g054220.1.1.ITAG4.0	7:62495986..62497159	180-237	reverse	390	only V at 14th	44.43	5.39
SlDREB32	Solyc08g007820.1.1.ITAG4.0	8:2333840..2334575	50-107	reverse	244	both V & E	27.4	4.91
SlDREB33	Solyc08g007830.1.1.ITAG4.0	8:2345141..2345831	37-94	reverse	229	both V & E	26.02	4.99
SlDREB34	Solyc08g007840.3.1.ITAG4.0	8:2358725..2359396	18-75	reverse	202	both V & E	22.4	4.83
SlDREB35	Solyc08g008305.1.1.ITAG4.0	8:2730693..2731698	130-187	reverse	334	only V at 14th	37.72	5.8
SlDREB36	Solyc08g066660.1.1.ITAG4.0	8:53572469..53573126	31-88	reverse	218	both V & E	23.91	5.75
SlDREB37	Solyc08g078410.2.1.ITAG4.0	8:60331075..60331516	59-116	forward	240	both V & E	27.3	6.4
SlDREB38	Solyc08g078420.2.1.ITAG4.0	8:60339381..60339822	59-116	forward	241	both V & E	27.42	5.91
SlDREB39	Solyc08g080290.4.1.ITAG4.0	8:61714628..61715943	98-154	reverse	264	both V & E	28.39	5.53
SlDREB40	Solyc08g082210.4.1.ITAG4.0	8:63173728..63175001	109-166	reverse	264	only V at 14th	30.14	9.41
SlDREB41	Solyc09g009240.1.1.ITAG4.0	9:2655698..2656307	34-92	reverse	202	both V & E	22.07	5.93
SlDREB42	Solyc09g091950.1.1.ITAG4.0	9:67250131..67251763	247-304	reverse	419	only V at 14th	46.94	8.48
SlDREB43	Solyc10g076370.3.1.ITAG4.0	10:58428204..58429422	68-133	forward	405	both V & E	46.68	4.64
SlDREB44	Solyc10g076380.2.1.ITAG4.0	10:58436736..58437754	13-78	forward	171	both V & E	18.91	4.42
SlDREB45	Solyc10g078610.1.1.ITAG4.0	10:59489937..59490813	42-100	reverse	297	only I at 14th	33.2	6.72
SlDREB46	Solyc10g080310.3.1.ITAG4.0	10:60718103..60718319	29-86	forward	177	both V & E	20.29	9.18
SlDREB47	Solyc10g080650.3.1.ITAG4.0	10:60991400..60992695	29-86	forward	249	only I at 14th	27.99	9.42
SlDREB48	Solyc10g083560.1.1.ITAG4.0	10:62502822..62503416	21-79	reverse	197	both V & E	21.16	5.02
SlDREB49	Solyc11g012980.1.1.ITAG4.0	11:5901442..5902102	30-89	forward	219	only V at 14th	24.38	5.71
SlDREB50	Solyc11g042560.1.1.ITAG4.0	11:34808860..34809382	13-72	forward	173	only V at 14th	19.89	5.81
SlDREB51	Solyc11g042580.1.1.ITAG4.0	11:34572666..34573158	07_64	reverse	163	both V & E	18.3	5.58
SlDREB52	Solyc12g008350.3.1.ITAG4.0	12:1811335..1812235	86-143	forward	299	both V & E	32.99	4.91
SlDREB53	Solyc12g009240.1.1.ITAG4.0	12:2572638..2573385	19-76	reverse	248	only V at 14th	27.83	4.61
SlDREB54	Solyc12g009490.3.1.ITAG4.0	12:2802374..2804555	06_63	reverse	220	only V at 14th	25.05	9.15
SlDREB55	Solyc12g013660.3.1.ITAG4.0	12:4542205..4543267	122-179	forward	353	only V at 14th	40.58	8.7
SlDREB56	Solyc12g044390.3.1.ITAG4.0	12:58947025..58947457	29-86	forward	143	only V at 14th	16.15	9.26
SlDREB57	Solyc12g056430.1.1.ITAG4.0	12:61950280..61950892	43-100	forward	203	both V & E	22.98	5.68
SlDREB58	Solyc12g056980.1.1.ITAG4.0	12:62682931..62683945	124-181	forward	307	only V at 14th	33.66	8.65
