# Supplementary material for: Genome-wide identification, comprehensive characterization of transcription factors, cis-regulatory elements, protein homology, and protein interaction network of DREB gene family in Solanum lycopersicum
Source: Front Plant Sci. 2022 Nov 24;13:1031679. doi: 10.3389/fpls.2022.1031679 (PMC9731513; doi:10.3389/fpls.2022.1031679)
Supplement: Supplementary file 3 [file Table_3.xlsx]

## Sheet: Sheet1
Detailed information of motifs found in SlDREBs
Pattern	Sequence	Motif width	Log likelihood ratio	Site-count	E-value
Motif 1	KKTRIWLGTFDTAEMAARAYDVAALALRGPSARLNF	36	4101	58	6.4e-1312
Motif 2	WGKWVAEIREP	11	1576	58	1.0e-457
Motif 3	KHPKYRGVRQR	11	1236	57	6.5e-303
Motif 4	LPVPASSSPKDIQAAAAKAAA	21	881	24	6.4e-161
Motif 5	EFVDEEAJFDMPNLLVNMAEGMMLSPPRMNEYGDDD	36	691	9	2.5e-105
Motif 6	VLILASNNPKKGCMRGKGGPEN	21	334	7	2.1e-36
Motif 7	RKVPAKGSKKGCMRGKGGPEN	21	294	6	2.3e-30
Motif 8	LIGGDFGEYNPLHSSVDAKJQAICQSLARGKSKDSKKK	38	417	5	3.9e-30
Motif 9	ILNAKLRKCCKDPSPSLTCLRLDTENSHIGVWQKRAGPRSDSNWVMTVE	49	378	3	2.8e-27
Motif 10	TPLSSEETEEALNSPSSNSDDPFFDLPDLLIDLTDKFDKYCYYNSPWDLA	50	450	4	8.3e-25
Motif 11	EDRHIEQMIEELLDY	15	218	6	4.1e-19
Motif 12	HQSPIIFNNYQTISSSSLTKRSISLKSSKQQTNQNKKIKSSTEKTKKMDD	50	281	2	1e-12
Motif 13	DDVSLWNY	8	255	17	8.5e-11
Motif 14	FERMKVERQISASLYAVNGVQEYM	24	189	3	2.8e-09
Motif 15	AEINFQQQQQQ	11	158	6	4.2e-07
Motif 16	NMDLSYDYVNHGSPACSWNEEELEVIMEENSENELIDLEC	40	218	2	5.5e-05
Motif 17	WQEKMAEGHLFSPTPRLGSCF	21	157	3	0.0012
Motif 18	MSYIFDEGAQIRSSLSQJJLTSSTNTFDSIFSHCQE	36	195	2	0.0013
Motif 19	PVFEPLCSSVYLRQRDLLQKFWZZNRKNISIPTSSKQIPFRESLYSQEFW	50	261	2	0.0013
Motif 20	PIEVDYGFDFLKPGRQEDFNF	21	119	2	0.021
