# Supplementary material for: Genome-wide identification, comprehensive characterization of transcription factors, cis-regulatory elements, protein homology, and protein interaction network of DREB gene family in Solanum lycopersicum
Source: Front Plant Sci. 2022 Nov 24;13:1031679. doi: 10.3389/fpls.2022.1031679 (PMC9731513; doi:10.3389/fpls.2022.1031679)
Supplement: Supplementary file 5 [file Table_5.xlsx]

## Sheet: Sheet1
Gene Duplication (Ka/Ks values)
Gene 1	Gene 2	Ka	Ks	Ka_Ks	Time (MYA)	Type of Selection	Type of duplication	T=Ks/2x	x=6.56*10^-9
SlDREB27	SlDREB29	0.348556	1.12806	0.308988	14.3643	Purification selection	Tandem		Million years=10^-6
SlDREB11	SlDREB54	0.258836	1.4635	0.176861	18.6357	Purification selection	Segmental
SlDREB45	SlDREB47	0.368575	0.805644	0.457491	10.2588	Purification selection	Tandem
SlDREB35	SlDREB40	0.182607	0.602764	0.302949	7.67537	Purification selection	Tandem
SlDREB17	SlDREB58	0.441374	3.94952	0.111754	50.2918	Purification selection	Segemntal
SlDREB43	SlDREB44	0.153326	0.315992	0.48522	4.02373	Purification selection	Tandem
SlDREB22	SlDREB24	0.271979	1.32389	0.20544	16.8579	Purification selection	Segemntal
SlDREB26	SlDREB53	0.621177	2.73938	0.226758	34.8823	Purification selection	Segemntal
SlDREB50	SlDREB51	0.368533	2.1426	0.172002	27.2831	Purification selection	Tandem
SlDREB41	SlDREB48	0.250774	1.24182	0.201941	15.8129	Purification selection	Segmental
SlDREB34	SlDREB39	0.32932	1.33718	0.24628	17.0271	Purification selection	Tandem
SlDREB14	SlDREB28	0.225949	1.62284	0.139231	20.6646	Purification selection	Segemntal
SlDREB36	SlDREB52	0.422199	2.26708	0.186231	28.8681	Purification selection	Segmental
SlDREB32	SlDREB33	0.164395	1.12897	0.145615	14.3759	Purification selection	Tandem
SlDREB8	SlDREB15	0.163456	0.5911	0.276528	7.52686	Purification selection	Tandem

## Sheet: Sheet2
Orthologous gene pairs between S. lycopersicum and A. thaliana
Gene name	Gene ID of S.lycopersicum	Chr ID of S.lycopersicum	Syntenic with	Chr ID of A.thaliana	Gene ID of A.thaliana
SlDREB3	Solyc01g090560.4.1.ITAG4.0	ch01	==	AT2G44940.1.TAIR10	Chr2
SlDREB3	Solyc01g090560.4.1.ITAG4.0	ch01	==	AT3G60490.1.TAIR10	Chr3
SlDREB7	Solyc02g093130.3.1.ITAG4.0	ch02	==	AT2G23340.1.TAIR10	Chr2
SlDREB7	Solyc02g093130.3.1.ITAG4.0	ch02	==	AT3G50260.1.TAIR10	Chr3
SlDREB7	Solyc02g093130.3.1.ITAG4.0	ch02	==	AT4G36900.1.TAIR10	Chr4
SlDREB7	Solyc02g093130.3.1.ITAG4.0	ch02	==	AT5G67190.1.TAIR10	Chr5
SlDREB11	Solyc03g116610.3.1.ITAG4.0	ch03	==	AT1G15360.1.TAIR10	Chr1
SlDREB14	Solyc03g120840.3.1.ITAG4.0	ch03	==	AT3G16280.1.TAIR10	Chr3
SlDREB8	Solyc03g026270.3.1.ITAG4.0	ch03	==	AT4G25470.1.TAIR10	Chr4
SlDREB14	Solyc03g120840.3.1.ITAG4.0	ch03	==	AT5G25810.1.TAIR10	Chr5
SlDREB8	Solyc03g026270.3.1.ITAG4.0	ch03	==	AT5G51990.1.TAIR10	Chr5
SlDREB20	Solyc04g080910.1.1.ITAG4.0	ch04	==	AT1G75490.1.TAIR10	Chr1
SlDREB18	Solyc04g072900.1.1.ITAG4.0	ch04	==	AT1G78080.1.TAIR10	Chr1
SlDREB18	Solyc04g072900.1.1.ITAG4.0	ch04	==	AT1G22190.1.TAIR10	Chr1
SlDREB17	Solyc04g054910.4.1.ITAG4.0	ch04	==	AT1G78080.1.TAIR10	Chr1
SlDREB18	Solyc04g072900.1.1.ITAG4.0	ch04	==	AT1G36060.1.TAIR10	Chr1
SlDREB19	Solyc04g078640.3.1.ITAG4.0	ch04	==	AT1G46768.1.TAIR10	Chr1
SlDREB17	Solyc04g054910.4.1.ITAG4.0	ch04	==	AT2G22200.1.TAIR10	Chr2
SlDREB19	Solyc04g078640.3.1.ITAG4.0	ch04	==	AT3G50260.1.TAIR10	Chr3
SlDREB18	Solyc04g072900.1.1.ITAG4.0	ch04	==	AT4G39780.1.TAIR10	Chr4
SlDREB17	Solyc04g054910.4.1.ITAG4.0	ch04	==	AT4G39780.1.TAIR10	Chr4
SlDREB19	Solyc04g078640.3.1.ITAG4.0	ch04	==	AT5G67190.1.TAIR10	Chr5
SlDREB24	Solyc06g050520.3.1.ITAG4.0	ch06	==	AT2G40340.1.TAIR10	Chr2
SlDREB24	Solyc06g050520.3.1.ITAG4.0	ch06	==	AT3G11020.1.TAIR10	Chr3
SlDREB28	Solyc06g066540.1.1.ITAG4.0	ch06	==	AT3G16280.1.TAIR10	Chr3
SlDREB23	Solyc06g035700.1.1.ITAG4.0	ch06	==	AT4G25470.1.TAIR10	Chr4
SlDREB23	Solyc06g035700.1.1.ITAG4.0	ch06	==	AT5G52020.1.TAIR10	Chr5
SlDREB27	Solyc06g065820.3.1.ITAG4.0	ch06	==	AT5G25190.1.TAIR10	Chr5
SlDREB29	Solyc06g068360.3.1.ITAG4.0	ch06	==	AT5G25190.1.TAIR10	Chr5
SlDREB30	Solyc07g042230.1.1.ITAG4.0	ch07	==	AT1G19210.1.TAIR10	Chr1
SlDREB31	Solyc07g054220.1.1.ITAG4.0	ch07	==	AT4G28140.1.TAIR10	Chr4
SlDREB40	Solyc08g082210.4.1.ITAG4.0	ch08	==	AT1G64380.1.TAIR10	Chr1
SlDREB39	Solyc08g080290.4.1.ITAG4.0	ch08	==	AT1G12630.1.TAIR10	Chr1
SlDREB35	Solyc08g008305.1.1.ITAG4.0	ch08	==	AT1G64380.1.TAIR10	Chr1
SlDREB32	Solyc08g007820.1.1.ITAG4.0	ch08	==	AT1G63030.1.TAIR10	Chr1
SlDREB32	Solyc08g007820.1.1.ITAG4.0	ch08	==	AT1G12610.1.TAIR10	Chr1
SlDREB37	Solyc08g078410.2.1.ITAG4.0	ch08	==	AT2G35700.1.TAIR10	Chr2
SlDREB37	Solyc08g078410.2.1.ITAG4.0	ch08	==	AT2G44940.1.TAIR10	Chr2
SlDREB39	Solyc08g080290.4.1.ITAG4.0	ch08	==	AT5G52020.1.TAIR10	Chr5
SlDREB36	Solyc08g066660.1.1.ITAG4.0	ch08	==	AT5G25810.1.TAIR10	Chr5
SlDREB41	Solyc09g009240.1.1.ITAG4.0	ch09	==	AT2G36450.1.TAIR10	Chr2
SlDREB41	Solyc09g009240.1.1.ITAG4.0	ch09	==	AT2G36450.1.TAIR10	Chr2
SlDREB42	Solyc09g091950.1.1.ITAG4.0	ch09	==	AT4G13620.1.TAIR10	Chr4
SlDREB48	Solyc10g083560.1.1.ITAG4.0	ch10	==	AT2G36450.1.TAIR10	Chr2
SlDREB43	Solyc10g076370.3.1.ITAG4.0	ch10	==	AT2G38340.1.TAIR10	Chr2
SlDREB43	Solyc10g076370.3.1.ITAG4.0	ch10	==	AT2G40340.1.TAIR10	Chr2
SlDREB46	Solyc10g080310.3.1.ITAG4.0	ch10	==	AT3G57600.1.TAIR10	Chr3
SlDREB49	Solyc11g012980.1.1.ITAG4.0	ch11	==	AT1G21910.1.TAIR10	Chr1
SlDREB49	Solyc11g012980.1.1.ITAG4.0	ch11	==	AT1G77640.1.TAIR10	Chr1
SlDREB51	Solyc11g042580.1.1.ITAG4.0	ch11	==	AT1G71450.1.TAIR10	Chr1
SlDREB58	Solyc12g056980.1.1.ITAG4.0	ch12	==	AT1G22190.1.TAIR10	Chr1
SlDREB58	Solyc12g056980.1.1.ITAG4.0	ch12	==	AT1G78080.1.TAIR10	Chr1
SlDREB53	Solyc12g009240.1.1.ITAG4.0	ch12	==	AT1G19210.1.TAIR10	Chr1
SlDREB57	Solyc12g056430.1.1.ITAG4.0	ch12	==	AT1G63030.1.TAIR10	Chr1
SlDREB58	Solyc12g056980.1.1.ITAG4.0	ch12	==	AT5G65130.1.TAIR10	Chr5

## Sheet: Sheet3
Orthologous gene pairs between S. lycopersicum and S.tuberosum
Gene name	Gene ID of S.lycopersicum	Chr ID of S.lycopersicum	Syntenic with	Chr ID of S. tuberosum	Gene ID of S. tuberosum
SlDREB3	Solyc01g090560.4.1.ITAG4.0	ch01	==	chr01	Soltu.DM.01G031210.1.v6.1
SlDREB2	Solyc01g057080.1.1.ITAG4.0	ch01	==	chr01	Soltu.DM.01G017610.1.v6.1
SlDREB5	Solyc02g067020.1.1.ITAG4.0	ch02	==	chr02	Soltu.DM.02G009420.1.v6.1
SlDREB6	Solyc02g077810.1.1.ITAG4.0	ch02	==	chr02	Soltu.DM.02G017160.1.v6.1
SlDREB7	Solyc02g093130.3.1.ITAG4.0	ch02	==	chr02	Soltu.DM.02G028400.1.v6.1
SlDREB7	Solyc02g093130.3.1.ITAG4.0	ch02	==	chr04	Soltu.DM.04G033390.1.v6.1
SlDREB6	Solyc02g077810.1.1.ITAG4.0	ch02	==	chr07	Soltu.DM.07G020090.1.v6.1
SlDREB6	Solyc02g077810.1.1.ITAG4.0	ch02	==	chr10	Soltu.DM.10G005000.1.v6.1
SlDREB10	Solyc03g114440.1.1.ITAG4.0	ch03	==	chr03	Soltu.DM.03G028470.1.v6.1
SlDREB11	Solyc03g116610.3.1.ITAG4.0	ch03	==	chr03	Soltu.DM.03G030680.1.v6.1
SlDREB12	Solyc03g117130.3.1.ITAG4.0	ch03	==	chr03	Soltu.DM.03G031310.1.v6.1
SlDREB13	Solyc03g119800.3.1.ITAG4.0	ch03	==	chr03	Soltu.DM.03G034330.1.v6.1
SlDREB14	Solyc03g120840.3.1.ITAG4.0	ch03	==	chr03	Soltu.DM.03G035540.1.v6.1
SlDREB8	Solyc03g026270.3.1.ITAG4.0	ch03	==	chr03	Soltu.DM.03G016700.1.v6.1
SlDREB14	Solyc03g120840.3.1.ITAG4.0	ch03	==	chr06	Soltu.DM.06G023090.1.v6.1
SlDREB12	Solyc03g117130.3.1.ITAG4.0	ch03	==	chr06	Soltu.DM.06G024040.1.v6.1
SlDREB12	Solyc03g117130.3.1.ITAG4.0	ch03	==	chr06	Soltu.DM.06G019590.1.v6.1
SlDREB14	Solyc03g120840.3.1.ITAG4.0	ch03	==	chr08	Soltu.DM.08G015040.1.v6.1
SlDREB14	Solyc03g120840.3.1.ITAG4.0	ch03	==	chr12	Soltu.DM.12G010320.1.v6.1
SlDREB19	Solyc04g078640.3.1.ITAG4.0	ch04	==	chr02	Soltu.DM.02G028400.1.v6.1
SlDREB18	Solyc04g072900.1.1.ITAG4.0	ch04	==	chr04	Soltu.DM.04G029170.1.v6.1
SlDREB19	Solyc04g078640.3.1.ITAG4.0	ch04	==	chr04	Soltu.DM.04G033390.1.v6.1
SlDREB20	Solyc04g080910.1.1.ITAG4.0	ch04	==	chr04	Soltu.DM.04G036000.1.v6.1
SlDREB16	Solyc04g050750.2.1.ITAG4.0	ch04	==	chr04	Soltu.DM.04G019860.1.v6.1
SlDREB17	Solyc04g054910.4.1.ITAG4.0	ch04	==	chr04	Soltu.DM.04G029170.1.v6.1
SlDREB17	Solyc04g054910.4.1.ITAG4.0	ch04	==	chr04	Soltu.DM.04G021630.1.v6.1
SlDREB18	Solyc04g072900.1.1.ITAG4.0	ch04	==	chr04	Soltu.DM.04G021630.1.v6.1
SlDREB18	Solyc04g072900.1.1.ITAG4.0	ch04	==	chr12	Soltu.DM.12G007120.1.v6.1
SlDREB21	Solyc05g050830.3.1.ITAG4.0	ch05	==	chr05	Soltu.DM.05G020580.1.v6.1
SlDREB22	Solyc05g052410.3.1.ITAG4.0	ch05	==	chr05	Soltu.DM.05G022450.1.v6.1
SlDREB22	Solyc05g052410.3.1.ITAG4.0	ch05	==	chr06	Soltu.DM.06G010320.1.v6.1
SlDREB23	Solyc06g035700.1.1.ITAG4.0	ch06	==	chr03	Soltu.DM.03G016700.1.v6.1
SlDREB29	Solyc06g068360.3.1.ITAG4.0	ch06	==	chr03	Soltu.DM.03G031310.1.v6.1
SlDREB28	Solyc06g066540.1.1.ITAG4.0	ch06	==	chr06	Soltu.DM.06G023090.1.v6.1
SlDREB29	Solyc06g068360.3.1.ITAG4.0	ch06	==	chr06	Soltu.DM.06G024040.1.v6.1
SlDREB26	Solyc06g054630.3.1.ITAG4.0	ch06	==	chr06	Soltu.DM.06G015880.1.v6.1
SlDREB23	Solyc06g035700.1.1.ITAG4.0	ch06	==	chr06	Soltu.DM.06G012920.1.v6.1
SlDREB24	Solyc06g050520.3.1.ITAG4.0	ch06	==	chr06	Soltu.DM.06G010320.1.v6.1
SlDREB29	Solyc06g068360.3.1.ITAG4.0	ch06	==	chr06	Soltu.DM.06G019590.1.v6.1
SlDREB27	Solyc06g065820.3.1.ITAG4.0	ch06	==	chr06	Soltu.DM.06G019590.1.v6.1
SlDREB27	Solyc06g065820.3.1.ITAG4.0	ch06	==	chr06	Soltu.DM.06G024040.1.v6.1
SlDREB28	Solyc06g066540.1.1.ITAG4.0	ch06	==	chr12	Soltu.DM.12G010320.1.v6.1
SlDREB30	Solyc07g042230.1.1.ITAG4.0	ch07	==	chr07	Soltu.DM.07G012990.1.v6.1
SlDREB31	Solyc07g054220.1.1.ITAG4.0	ch07	==	chr07	Soltu.DM.07G019630.1.v6.1
SlDREB30	Solyc07g042230.1.1.ITAG4.0	ch07	==	chr12	Soltu.DM.12G026290.1.v6.1
SlDREB37	Solyc08g078410.2.1.ITAG4.0	ch08	==	chr01	Soltu.DM.01G031210.1.v6.1
SlDREB39	Solyc08g080290.4.1.ITAG4.0	ch08	==	chr03	Soltu.DM.03G016700.1.v6.1
SlDREB36	Solyc08g066660.1.1.ITAG4.0	ch08	==	chr03	Soltu.DM.03G035540.1.v6.1
SlDREB36	Solyc08g066660.1.1.ITAG4.0	ch08	==	chr08	Soltu.DM.08G015040.1.v6.1
SlDREB37	Solyc08g078410.2.1.ITAG4.0	ch08	==	chr08	Soltu.DM.08G024640.1.v6.1
SlDREB39	Solyc08g080290.4.1.ITAG4.0	ch08	==	chr08	Soltu.DM.08G026940.1.v6.1
SlDREB40	Solyc08g082210.4.1.ITAG4.0	ch08	==	chr08	Soltu.DM.08G028970.1.v6.1
SlDREB35	Solyc08g008305.1.1.ITAG4.0	ch08	==	chr08	Soltu.DM.08G004720.1.v6.1
SlDREB34	Solyc08g007840.3.1.ITAG4.0	ch08	==	chr08	Soltu.DM.08G026940.1.v6.1
SlDREB35	Solyc08g008305.1.1.ITAG4.0	ch08	==	chr08	Soltu.DM.08G028970.1.v6.1
SlDREB40	Solyc08g082210.4.1.ITAG4.0	ch08	==	chr08	Soltu.DM.08G004720.1.v6.1
SlDREB32	Solyc08g007820.1.1.ITAG4.0	ch08	==	chr08	Soltu.DM.08G000060.1.v6.1
SlDREB32	Solyc08g007820.1.1.ITAG4.0	ch08	==	chr12	Soltu.DM.12G007790.1.v6.1
SlDREB43	Solyc10g076370.3.1.ITAG4.0	ch10	==	chr10	Soltu.DM.10G019280.1.v6.1
SlDREB45	Solyc10g078610.1.1.ITAG4.0	ch10	==	chr10	Soltu.DM.10G026740.1.v6.1
SlDREB46	Solyc10g080310.3.1.ITAG4.0	ch10	==	chr10	Soltu.DM.10G027100.1.v6.1
SlDREB47	Solyc10g080650.3.1.ITAG4.0	ch10	==	chr10	Soltu.DM.10G026740.1.v6.1
SlDREB48	Solyc10g083560.1.1.ITAG4.0	ch10	==	chr10	Soltu.DM.10G024840.1.v6.1
SlDREB49	Solyc11g012980.1.1.ITAG4.0	ch11	==	chr11	Soltu.DM.11G011130.1.v6.1
SlDREB51	Solyc11g042580.1.1.ITAG4.0	ch11	==	chr11	Soltu.DM.11G016120.1.v6.1
SlDREB56	Solyc12g044390.3.1.ITAG4.0	ch12	==	chr03	Soltu.DM.03G035540.1.v6.1
SlDREB58	Solyc12g056980.1.1.ITAG4.0	ch12	==	chr04	Soltu.DM.04G029170.1.v6.1
SlDREB53	Solyc12g009240.1.1.ITAG4.0	ch12	==	chr07	Soltu.DM.07G012990.1.v6.1
SlDREB52	Solyc12g008350.3.1.ITAG4.0	ch12	==	chr12	Soltu.DM.12G025240.1.v6.1
SlDREB53	Solyc12g009240.1.1.ITAG4.0	ch12	==	chr12	Soltu.DM.12G026290.1.v6.1
SlDREB54	Solyc12g009490.3.1.ITAG4.0	ch12	==	chr12	Soltu.DM.12G026580.1.v6.1
SlDREB56	Solyc12g044390.3.1.ITAG4.0	ch12	==	chr12	Soltu.DM.12G010320.1.v6.1
SlDREB57	Solyc12g056430.1.1.ITAG4.0	ch12	==	chr12	Soltu.DM.12G007790.1.v6.1
SlDREB58	Solyc12g056980.1.1.ITAG4.0	ch12	==	chr12	Soltu.DM.12G007120.1.v6.1
