# Supplementary material for: Genome-wide identification, comprehensive characterization of transcription factors, cis-regulatory elements, protein homology, and protein interaction network of DREB gene family in Solanum lycopersicum
Source: Front Plant Sci. 2022 Nov 24;13:1031679. doi: 10.3389/fpls.2022.1031679 (PMC9731513; doi:10.3389/fpls.2022.1031679)
Supplement: Supplementary file 6 [file Table_6.xlsx]

## Sheet: Sheet1
Sequence Name	EggNOG Description	Gene Ontology Annotation Numbers	Cellular Compartments	Molecular Functions	Biological Functions
SlDREB1	DNA-binding domain in plant proteins such as APETALA2 and EREBPs	GO:0006355; GO:0006952; GO:0009873; F:GO:0003677; F:GO:0003700; C:GO:0005634	Nucleus	DNA-binding; DNA-binding transcription factor activity	regulation of transcription, DNA-templated; defense response ethylene-activated signaling pathway
SlDREB2	DNA-binding domain in plant proteins such as APETALA2 and EREBPs	GO:0006355; GO:0006952; GO:0009873; F:GO:0003677; F:GO:0003700; C:GO:0005634	Nucleus	DNA-binding; DNA-binding transcription factor activity	regulation of transcription, DNA-templated; defense response ethylene-activated signaling pathway
SlDREB3	DNA-binding domain in plant proteins such as APETALA2 and EREBPs	GO:0006355; GO:0006952; GO:0009873; F:GO:0003677; F:GO:0003700; C:GO:0005634	Nucleus	DNA-binding; DNA-binding transcription factor activity	regulation of transcription, DNA-templated; defense response ethylene-activated signaling pathway
SlDREB4	DNA-binding domain in plant proteins such as APETALA2 and EREBPs	GO:0006355; GO:0006952; GO:0009873; F:GO:0003677; F:GO:0003700; C:GO:0005634	Nucleus	DNA-binding; DNA-binding transcription factor activity	regulation of transcription, DNA-templated; defense response ethylene-activated signaling pathway
SlDREB5	DNA-binding domain in plant proteins such as APETALA2 and EREBPs	GO:0006355; GO:0006952; F:GO:0003677; F:GO:0003700; C:GO:0005634	Nucleus	DNA-binding; DNA-binding transcription factor activity	regulation of transcription, DNA-templated; defense response
SlDREB6	DNA-binding domain in plant proteins such as APETALA2 and EREBPs	GO:0006355; GO:0006952; F:GO:0003677; F:GO:0003700; C:GO:0005634	Nucleus	DNA-binding; DNA-binding transcription factor activity	regulation of transcription, DNA-templated; defense response
SlDREB7	ethylene-responsive transcription factor	GO:0006355; GO:0006952; GO:0009873; F:GO:0003677; F:GO:0003700; C:GO:0005634	Nucleus	DNA-binding; DNA-binding transcription factor activity	regulation of transcription, DNA-templated; defense response ethylene-activated signaling pathway
SlDREB8	Dehydration-responsive element-binding protein	GO:0006355; GO:0006952; GO:0009873; F:GO:0003677; F:GO:0003700; C:GO:0005634	Nucleus	DNA-binding; DNA-binding transcription factor activity	regulation of transcription, DNA-templated; defense response ethylene-activated signaling pathway
SlDREB9	Dehydration-responsive element-binding protein	GO:0006355; GO:0006952; F:GO:0003677; F:GO:0003700; C:GO:0005634	Nucleus	DNA-binding; DNA-binding transcription factor activity	regulation of transcription, DNA-templated; defense response
SlDREB10	DNA-binding domain in plant proteins such as APETALA2 and EREBPs	GO:0006355; GO:0006952; GO:0009873; F:GO:0003677; F:GO:0003700; C:GO:0005634	Nucleus	DNA-binding; DNA-binding transcription factor activity	regulation of transcription, DNA-templated; defense response ethylene-activated signaling pathway
SlDREB11	DNA-binding domain in plant proteins such as APETALA2 and EREBPs	GO:0006355; GO:0006952; GO:0009414; GO:0009873; GO:0010143; GO:0010166; F:GO:0003700; F:GO:0043565; C:GO:0005634	Nucleus	Sequence-specific DNA binding, DNA-binding transcription factor activity	regulation of transcription, DNA-templated; defense response response to water deprivation; ethylene-activated signaling pathwaycutin biosynthetic process; wax metabolic process
SlDREB12	AP2 domain	GO:0006355; GO:0006952; GO:0009873; F:GO:0003677; F:GO:0003700; C:GO:0005634	Nucleus	DNA-binding; DNA-binding transcription factor activity	regulation of transcription, DNA-templated; defense response ethylene-activated signaling pathway
SlDREB13	DNA-binding domain in plant proteins such as APETALA2 and EREBPs	GO:0006355; GO:0006952; F:GO:0003677; F:GO:0003700; C:GO:0005634	Nucleus	DNA-binding; DNA-binding transcription factor activity	regulation of transcription, DNA-templated; defense response
SlDREB14	DNA-binding domain in plant proteins such as APETALA2 and EREBPs	GO:0006355; GO:0006952; GO:0009873; F:GO:0003677; F:GO:0003700; C:GO:0005634	Nucleus	DNA-binding; DNA-binding transcription factor activity	regulation of transcription, DNA-templated; defense response ethylene-activated signaling pathway
SlDREB15	Dehydration-responsive element-binding protein	GO:0006355; GO:0006952; F:GO:0003677; F:GO:0003700; C:GO:0005634	Nucleus	DNA-binding; DNA-binding transcription factor activity	regulation of transcription, DNA-templated; defense response
SlDREB16	DNA-binding domain in plant proteins such as APETALA2 and EREBPs	GO:0006952; GO:0045893; F:GO:0000976; F:GO:0003700; C:GO:0005634	Nucleus	transcription cis-regulatory region binding, DNA-binding transcription factor activity	defense response positive regulation of transcription, DNA-templated
SlDREB17	DNA-binding domain in plant proteins such as APETALA2 and EREBPs	GO:0006355; GO:0006952; F:GO:0003700; F:GO:0043565; C:GO:0005634	Nucleus	Sequence-specific DNA binding, DNA-binding transcription factor activity	regulation of transcription, DNA-templated; defense response
SlDREB18	DNA-binding domain in plant proteins such as APETALA2 and EREBPs	GO:0006355; GO:0006952; GO:0009873; F:GO:0003700; F:GO:0043565; C:GO:0005634	Nucleus	Sequence-specific DNA binding, DNA-binding transcription factor activity	regulation of transcription, DNA-templated; defense response ethylene-activated signaling pathway
SlDREB19	DNA-binding domain in plant proteins such as APETALA2 and EREBPs	GO:0006355; GO:0006952; GO:0009873; F:GO:0003677; F:GO:0003700; C:GO:0005634	Nucleus	DNA-binding; DNA-binding transcription factor activity	regulation of transcription, DNA-templated; defense response ethylene-activated signaling pathway
SlDREB20	Dehydration-responsive element-binding protein	GO:0006952; GO:0009873; GO:0045893; F:GO:0000976; F:GO:0003700; C:GO:0005634	Nucleus	transcription cis-regulatory region binding, DNA-binding transcription factor activity	defense response, ethylene-activated signaling pathway,positive regulation of transcription, DNA-templated
SlDREB21	Transcription factor	GO:0006355; GO:0006952; GO:0009873; F:GO:0003677; F:GO:0003700; C:GO:0005634	Nucleus	DNA-binding; DNA-binding transcription factor activity	regulation of transcription, DNA-templated; defense response ethylene-activated signaling pathway
SlDREB22	DNA-binding domain in plant proteins such as APETALA2 and EREBPs	GO:0006952; GO:0045893; F:GO:0000976; F:GO:0003700; C:GO:0005634	Nucleus	transcription cis-regulatory region binding, DNA-binding transcription factor activity	defense response, positive regulation of transcription, DNA-templated
SlDREB23	Transcription factor	GO:0006355; GO:0006952; F:GO:0003677; F:GO:0003700; C:GO:0005634	Nucleus	DNA-binding; DNA-binding transcription factor activity	regulation of transcription, DNA-templated; defense response
SlDREB24	DNA-binding domain in plant proteins such as APETALA2 and EREBPs	GO:0006952; GO:0045893; F:GO:0000976; F:GO:0003700; C:GO:0005634	Nucleus	transcription cis-regulatory region binding, DNA-binding transcription factor activity	defense response positive regulation of transcription, DNA-templated
SlDREB25	DNA-binding domain in plant proteins such as APETALA2 and EREBPs	GO:0006355; GO:0006952; GO:0009873; F:GO:0003677; F:GO:0003700; C:GO:0005634	Nucleus	DNA-binding; DNA-binding transcription factor activity	regulation of transcription, DNA-templated; defense response ethylene-activated signaling pathway
SlDREB26	DNA-binding domain in plant proteins such as APETALA2 and EREBPs	GO:0006355; GO:0006952; F:GO:0003677; F:GO:0003700; C:GO:0005634	Nucleus	DNA-binding; DNA-binding transcription factor activity	regulation of transcription, DNA-templated; defense response
SlDREB27	Ethylene-responsive transcription factor ERF003-like	GO:0006355; GO:0006952; GO:0009873; F:GO:0003677; F:GO:0003700; C:GO:0005634	Nucleus	DNA-binding; DNA-binding transcription factor activity	regulation of transcription, DNA-templated; defense response ethylene-activated signaling pathway
SlDREB28	transcription factor	GO:0006355; GO:0006952; GO:0009873; F:GO:0003677; F:GO:0003700; C:GO:0005634	Nucleus	DNA-binding; DNA-binding transcription factor activity	regulation of transcription, DNA-templated; defense response ethylene-activated signaling pathway
SlDREB29	DNA-binding domain in plant proteins such as APETALA2 and EREBPs	GO:0006355; GO:0006952; GO:0009873; F:GO:0003677; F:GO:0003700; C:GO:0005634	Nucleus	DNA-binding; DNA-binding transcription factor activity	regulation of transcription, DNA-templated; defense response ethylene-activated signaling pathway
SlDREB30	DNA-binding domain in plant proteins such as APETALA2 and EREBPs	GO:0006355; GO:0006952; F:GO:0003677; F:GO:0003700; C:GO:0005634	Nucleus	DNA-binding; DNA-binding transcription factor activity	regulation of transcription, DNA-templated; defense response
SlDREB31	Ethylene-responsive transcription factor	GO:0006355; GO:0006952; F:GO:0003700; F:GO:0043565; C:GO:0005634	Nucleus	Sequence-specific DNA binding, DNA-binding transcription factor activity	regulation of transcription, DNA-templated; defense response
SlDREB32	DNA-binding domain in plant proteins such as APETALA2 and EREBPs	GO:0006355; GO:0006952; GO:0009873; F:GO:0003677; F:GO:0003700; C:GO:0005634	Nucleus	DNA-binding; DNA-binding transcription factor activity	regulation of transcription, DNA-templated; defense response ethylene-activated signaling pathway
SlDREB33	DNA-binding domain in plant proteins such as APETALA2 and EREBPs	GO:0006355; GO:0006952; F:GO:0003677; F:GO:0003700; C:GO:0005634	Nucleus	DNA-binding; DNA-binding transcription factor activity	regulation of transcription, DNA-templated; defense response
SlDREB34	DNA-binding domain in plant proteins such as APETALA2 and EREBPs	GO:0006355; GO:0006952; F:GO:0003677; F:GO:0003700; C:GO:0005634	Nucleus	DNA-binding; DNA-binding transcription factor activity	regulation of transcription, DNA-templated; defense response
SlDREB35	Transcription factor	GO:0006355; GO:0006952; F:GO:0003677; F:GO:0003700; C:GO:0005634	Nucleus	DNA-binding; DNA-binding transcription factor activity	regulation of transcription, DNA-templated; defense response
SlDREB36	DNA-binding domain in plant proteins such as APETALA2 and EREBPs	GO:0006355; GO:0006952; GO:0009873; F:GO:0003677; F:GO:0003700; C:GO:0005634	Nucleus	DNA-binding; DNA-binding transcription factor activity	regulation of transcription, DNA-templated; defense response ethylene-activated signaling pathway
SlDREB37	DNA-binding domain in plant proteins such as APETALA2 and EREBPs	GO:0006355; GO:0006952; GO:0009873; F:GO:0003677; F:GO:0003700; C:GO:0005634	Nucleus	DNA-binding; DNA-binding transcription factor activity	regulation of transcription, DNA-templated; defense response ethylene-activated signaling pathway
SlDREB38	DNA-binding domain in plant proteins such as APETALA2 and EREBPs	GO:0006355; GO:0006952; GO:0009873; F:GO:0003677; F:GO:0003700; C:GO:0005634	Nucleus	DNA-binding; DNA-binding transcription factor activity	regulation of transcription, DNA-templated; defense response ethylene-activated signaling pathway
SlDREB39	DNA-binding domain in plant proteins such as APETALA2 and EREBPs	GO:0006355; GO:0006952; F:GO:0003677; F:GO:0003700; C:GO:0005634	Nucleus	DNA-binding; DNA-binding transcription factor activity	regulation of transcription, DNA-templated; defense response
SlDREB40	DNA-binding domain in plant proteins such as APETALA2 and EREBPs	GO:0006355; GO:0006952; GO:0009873; F:GO:0003677; F:GO:0003700; C:GO:0005634	Nucleus	DNA-binding; DNA-binding transcription factor activity	regulation of transcription, DNA-templated; defense response ethylene-activated signaling pathway
SlDREB41	ethylene-responsive transcription factor	GO:0006355; GO:0006952; GO:0009873; F:GO:0003677; F:GO:0003700; C:GO:0005634	Nucleus	DNA-binding; DNA-binding transcription factor activity	regulation of transcription, DNA-templated; defense response ethylene-activated signaling pathway
SlDREB42	DNA-binding domain in plant proteins such as APETALA2 and EREBPs	GO:0006355; GO:0006952; F:GO:0003700; F:GO:0043565; C:GO:0005634	Nucleus	Sequence-specific DNA binding, DNA-binding transcription factor activity	regulation of transcription, DNA-templated; defense response
SlDREB43	DNA-binding domain in plant proteins such as APETALA2 and EREBPs	GO:0006952; GO:0045893; F:GO:0000976; F:GO:0003700; C:GO:0005634	Nucleus	transcription cis-regulatory region binding, DNA-binding transcription factor activity	defense response positive regulation of transcription, DNA-templated
SlDREB44	DNA-binding domain in plant proteins such as APETALA2 and EREBPs	GO:0006952; GO:0045893; F:GO:0000976; F:GO:0003700; C:GO:0005634	Nucleus	transcription cis-regulatory region binding, DNA-binding transcription factor activity	defense response positive regulation of transcription, DNA-templated
SlDREB45	DNA-binding domain in plant proteins such as APETALA2 and EREBPs	GO:0006355; GO:0006952; F:GO:0003677; F:GO:0003700; C:GO:0005634	Nucleus	DNA-binding; DNA-binding transcription factor activity	regulation of transcription, DNA-templated; defense response
SlDREB46	DNA-binding domain in plant proteins such as APETALA2 and EREBPs	GO:0006952; GO:0009873; GO:0045893; F:GO:0000976; F:GO:0003700; C:GO:0005634	Nucleus	transcription cis-regulatory region binding, DNA-binding transcription factor activity	defense response ethylene-activated signaling pathwaypositive regulation of transcription, DNA-templated
SlDREB47	Transcription factor	GO:0006355; GO:0006952; GO:0009873; F:GO:0003677; F:GO:0003700; C:GO:0005634	Nucleus	DNA-binding; DNA-binding transcription factor activity	regulation of transcription, DNA-templated; defense response ethylene-activated signaling pathway
SlDREB48	DNA-binding domain in plant proteins such as APETALA2 and EREBPs	GO:0006355; GO:0006952; GO:0009873; F:GO:0003677; F:GO:0003700; C:GO:0005634	Nucleus	DNA-binding; DNA-binding transcription factor activity	regulation of transcription, DNA-templated; defense response ethylene-activated signaling pathway
SlDREB49	DNA-binding domain in plant proteins such as APETALA2 and EREBPs	GO:0006355; GO:0006952; F:GO:0003677; F:GO:0003700; C:GO:0005634	Nucleus	DNA-binding; DNA-binding transcription factor activity	regulation of transcription, DNA-templated; defense response
SlDREB50	Transcription factor	GO:0006355; GO:0006952; F:GO:0003677; F:GO:0003700; C:GO:0005634	Nucleus	DNA-binding; DNA-binding transcription factor activity	regulation of transcription, DNA-templated; defense response
SlDREB51	Transcription factor	GO:0006355; GO:0006952; GO:0009873; F:GO:0003677; F:GO:0003700; C:GO:0005634	Nucleus	DNA-binding; DNA-binding transcription factor activity	regulation of transcription, DNA-templated; defense response, ethylene-activated signaling pathway
SlDREB52	DNA-binding domain in plant proteins such as APETALA2 and EREBPs	GO:0006355; GO:0006952; F:GO:0003677; F:GO:0003700; C:GO:0005634	Nucleus	DNA-binding; DNA-binding transcription factor activity	regulation of transcription, DNA-templated; defense response
SlDREB53	Transcription factor	GO:0006355; GO:0006952; F:GO:0003677; F:GO:0003700; C:GO:0005634	Nucleus	DNA-binding; DNA-binding transcription factor activity	regulation of transcription, DNA-templated; defense response
SlDREB54	ethylene-responsive transcription factor	GO:0006355; GO:0006952; GO:0009414; GO:0009873; GO:0010143; GO:0010166; F:GO:0003700; F:GO:0043565; C:GO:0005634	Nucleus	Sequence-specific DNA binding, DNA-binding transcription factor activity	regulation of transcription, DNA-templated; defense response response to water deprivation; ethylene-activated signaling pathway,cutin biosynthetic process; wax metabolic process
SlDREB55	DNA-binding domain in plant proteins such as APETALA2 and EREBPs	GO:0006355; GO:0006952; F:GO:0003677; F:GO:0003700; C:GO:0005634	Nucleus	DNA-binding; DNA-binding transcription factor activity	regulation of transcription, DNA-templated; defense response
SlDREB56	DNA-binding domain in plant proteins such as APETALA2 and EREBPs	GO:0006355; GO:0006952; GO:0009873; F:GO:0003677; F:GO:0003700; C:GO:0005634	Nucleus	DNA-binding; DNA-binding transcription factor activity	regulation of transcription, DNA-templated; defense response ethylene-activated signaling pathway
SlDREB57	Dehydration-responsive element-binding protein	GO:0006355; GO:0006952; F:GO:0003677; F:GO:0003700; C:GO:0005634	Nucleus	DNA-binding; DNA-binding transcription factor activity	regulation of transcription, DNA-templated; defense response
SlDREB58	DNA-binding domain in plant proteins such as APETALA2 and EREBPs	GO:0006355; GO:0006952; F:GO:0003700; F:GO:0043565; C:GO:0005634	Nucleus	Sequence-specific DNA binding, DNA-binding transcription factor activity	regulation of transcription, DNA-templated; defense response

## Sheet: Sheet2
Type	Query ID	Gene Name	EggNOG Description	E-Value	Bit-Score	Best Tax-Level	EC Codes	#GO	GOs	GO Names	KEGG KO	KEGG Pathway
ENOG	SlDREB58	DREB3	DNA-binding domain in plant proteins such as APETALA2 and EREBPs	9.2e-127	459.9	asterids		13	P:GO:0009414; P:GO:0009611; F:GO:0003700; P:GO:0006355; P:GO:0009873; P:GO:0009409; P:GO:0071472; P:GO:0009736; P:GO:0009416; P:GO:0045595; C:GO:0005634; F:GO:0043565; P:GO:2000112	P:cellular response to salt stress; P:response to light stimulus; P:regulation of transcription, DNA-templated; F:DNA-binding transcription factor activity; P:response to wounding; P:ethylene-activated signaling pathway; F:sequence-specific DNA binding; P:cytokinin-activated signaling pathway; P:regulation of cell differentiation; C:nucleus; P:regulation of cellular macromolecule biosynthetic pro…	K09286
ENOG	SlDREB56		DNA-binding domain in plant proteins such as APETALA2 and EREBPs	2e-71	275	asterids		3	F:GO:0003700; P:GO:0006355; P:GO:2000112	P:regulation of transcription, DNA-templated; P:regulation of cellular macromolecule biosynthetic process; F:DNA-binding transcription factor activity	K09286
ENOG	SlDREB52		DNA-binding domain in plant proteins such as APETALA2 and EREBPs	7.9e-115	420.2	asterids		5	F:GO:0003700; P:GO:0010628; P:GO:0045893; F:GO:0043565; P:GO:2000112	F:sequence-specific DNA binding; P:regulation of cellular macromolecule biosynthetic process; P:positive regulation of transcription, DNA-templated; F:DNA-binding transcription factor activity; P:positive regulation of gene expression	K09286
ENOG	SlDREB47		Transcription factor	1.1e-130	472.6	asterids		12	P:GO:0009723; P:GO:0048528; P:GO:0009877; F:GO:0003700; P:GO:0044403; P:GO:0010628; C:GO:0005634; P:GO:0045893; F:GO:0043565; P:GO:2000112; P:GO:0035865; P:GO:0000302	P:biological process involved in symbiotic interaction; P:nodulation; F:sequence-specific DNA binding; P:response to reactive oxygen species; P:post-embryonic root development; P:response to ethylene; C:nucleus; P:cellular response to potassium ion; P:regulation of cellular macromolecule biosynthetic process; P:positive regulation of transcription, DNA-templated; F:DNA-binding transcription facto…	K09286
ENOG	SlDREB45		DNA-binding domain in plant proteins such as APETALA2 and EREBPs	1.5e-134	485.7	asterids		12	P:GO:0009723; P:GO:0048528; P:GO:0009877; F:GO:0003700; P:GO:0044403; P:GO:0010628; C:GO:0005634; P:GO:0045893; F:GO:0043565; P:GO:2000112; P:GO:0035865; P:GO:0000302	P:biological process involved in symbiotic interaction; P:nodulation; F:sequence-specific DNA binding; P:response to reactive oxygen species; P:post-embryonic root development; P:response to ethylene; C:nucleus; P:cellular response to potassium ion; P:regulation of cellular macromolecule biosynthetic process; P:positive regulation of transcription, DNA-templated; F:DNA-binding transcription facto…	K09286
ENOG	SlDREB36		DNA-binding domain in plant proteins such as APETALA2 and EREBPs	6.9e-76	290.4	asterids		5	F:GO:0003700; P:GO:0010628; P:GO:0045893; F:GO:0043565; P:GO:2000112	F:sequence-specific DNA binding; P:regulation of cellular macromolecule biosynthetic process; P:positive regulation of transcription, DNA-templated; F:DNA-binding transcription factor activity; P:positive regulation of gene expression	K09286
ENOG	SlDREB31		Ethylene-responsive transcription factor	1.3e-213	748.8	asterids		12	F:GO:0003700; P:GO:2000070; P:GO:0010628; P:GO:0009410; P:GO:0009651; P:GO:1900036; C:GO:0005634; P:GO:0045893; P:GO:0010200; C:GO:0005737; F:GO:0043565; P:GO:2000112	P:response to salt stress; P:response to xenobiotic stimulus; F:sequence-specific DNA binding; P:response to chitin; P:regulation of response to water deprivation; C:cytoplasm; C:nucleus; P:positive regulation of cellular response to heat; P:regulation of cellular macromolecule biosynthetic process; P:positive regulation of transcription, DNA-templated; F:DNA-binding transcription factor activity…	K09286
ENOG	SlDREB28		transcription factor	7.6e-87	326.6	asterids		3	F:GO:0003700; P:GO:0006355; P:GO:2000112	P:regulation of transcription, DNA-templated; P:regulation of cellular macromolecule biosynthetic process; F:DNA-binding transcription factor activity	K09286
ENOG	SlDREB24	DREB2A	DNA-binding domain in plant proteins such as APETALA2 and EREBPs	2e-171	608.2	asterids		15	P:GO:0009414; F:GO:0003700; P:GO:0009555; P:GO:0010628; P:GO:0009410; F:GO:0000976; P:GO:0009737; P:GO:0009636; P:GO:0042542; P:GO:0046677; C:GO:0005634; P:GO:0045893; P:GO:0010286; P:GO:2000112; P:GO:0010224	P:response to xenobiotic stimulus; P:heat acclimation; P:response to toxic substance; P:response to UV-B; P:response to antibiotic; P:response to abscisic acid; F:DNA-binding transcription factor activity; P:pollen development; P:response to hydrogen peroxide; F:transcription cis-regulatory region binding; C:nucleus; P:regulation of cellular macromolecule biosynthetic process; P:response to water…	K09286
ENOG	SlDREB22	DREB2A	DNA-binding domain in plant proteins such as APETALA2 and EREBPs	1.8e-191	675.2	asterids		15	P:GO:0009414; F:GO:0003700; P:GO:0009555; P:GO:0010628; P:GO:0009410; F:GO:0000976; P:GO:0009737; P:GO:0009636; P:GO:0042542; P:GO:0046677; C:GO:0005634; P:GO:0045893; P:GO:0010286; P:GO:2000112; P:GO:0010224	P:response to xenobiotic stimulus; P:heat acclimation; P:response to toxic substance; P:response to UV-B; P:response to antibiotic; P:response to abscisic acid; F:DNA-binding transcription factor activity; P:pollen development; P:response to hydrogen peroxide; F:transcription cis-regulatory region binding; C:nucleus; P:regulation of cellular macromolecule biosynthetic process; P:response to water…	K09286
ENOG	SlDREB19		DNA-binding domain in plant proteins such as APETALA2 and EREBPs	5e-78	297	asterids		6	P:GO:0009414; F:GO:0003700; P:GO:0010628; P:GO:0045893; P:GO:0009409; P:GO:2000112	P:regulation of cellular macromolecule biosynthetic process; P:response to cold; P:positive regulation of transcription, DNA-templated; P:response to water deprivation; F:DNA-binding transcription factor activity; P:positive regulation of gene expression	K09286
ENOG	SlDREB18	DREB3	DNA-binding domain in plant proteins such as APETALA2 and EREBPs	3.2e-136	491.1	asterids		13	P:GO:0009414; P:GO:0009611; F:GO:0003700; P:GO:0006355; P:GO:0009873; P:GO:0009409; P:GO:0071472; P:GO:0009736; P:GO:0009416; P:GO:0045595; C:GO:0005634; F:GO:0043565; P:GO:2000112	P:cellular response to salt stress; P:response to light stimulus; P:regulation of transcription, DNA-templated; F:DNA-binding transcription factor activity; P:response to wounding; P:ethylene-activated signaling pathway; F:sequence-specific DNA binding; P:cytokinin-activated signaling pathway; P:regulation of cell differentiation; C:nucleus; P:regulation of cellular macromolecule biosynthetic pro…	K09286
ENOG	SlDREB17		DNA-binding domain in plant proteins such as APETALA2 and EREBPs	1.6e-122	445.7	Streptophyta		5	F:GO:0003700; P:GO:0006355; P:GO:0009410; P:GO:0010200; P:GO:2000112	P:response to xenobiotic stimulus; P:response to chitin; P:regulation of transcription, DNA-templated; P:regulation of cellular macromolecule biosynthetic process; F:DNA-binding transcription factor activity	K09286
ENOG	SlDREB15	CBF1	Dehydration-responsive element-binding protein	1.3e-119	435.6	asterids		8	P:GO:0009414; F:GO:0003700; P:GO:0019760; P:GO:0010628; P:GO:0009631; P:GO:0045893; F:GO:0043565; P:GO:2000112	F:sequence-specific DNA binding; P:cold acclimation; P:glucosinolate metabolic process; P:regulation of cellular macromolecule biosynthetic process; P:positive regulation of transcription, DNA-templated; P:response to water deprivation; F:DNA-binding transcription factor activity; P:positive regulation of gene expression	K09286
ENOG	SlDREB14		DNA-binding domain in plant proteins such as APETALA2 and EREBPs	1.2e-100	372.9	asterids		3	F:GO:0003700; P:GO:0006355; P:GO:2000112	P:regulation of transcription, DNA-templated; P:regulation of cellular macromolecule biosynthetic process; F:DNA-binding transcription factor activity	K09286
ENOG	SlDREB13		DNA-binding domain in plant proteins such as APETALA2 and EREBPs	2.2e-190	671.4	asterids		9	P:GO:0009723; P:GO:0048528; F:GO:0003700; P:GO:0006355; C:GO:0005634; F:GO:0043565; P:GO:2000112; P:GO:0035865; P:GO:0000302	F:sequence-specific DNA binding; P:response to reactive oxygen species; P:post-embryonic root development; P:response to ethylene; P:regulation of transcription, DNA-templated; C:nucleus; P:cellular response to potassium ion; P:regulation of cellular macromolecule biosynthetic process; F:DNA-binding transcription factor activity	K09286
ENOG	SlDREB9	CBF1	Dehydration-responsive element-binding protein	4.6e-93	347.4	asterids		8	P:GO:0009414; F:GO:0003700; P:GO:0019760; P:GO:0010628; P:GO:0009631; P:GO:0045893; F:GO:0043565; P:GO:2000112	F:sequence-specific DNA binding; P:cold acclimation; P:glucosinolate metabolic process; P:regulation of cellular macromolecule biosynthetic process; P:positive regulation of transcription, DNA-templated; P:response to water deprivation; F:DNA-binding transcription factor activity; P:positive regulation of gene expression	K09286
ENOG	SlDREB8	CBF1	Dehydration-responsive element-binding protein	5.1e-105	387.1	asterids		8	P:GO:0009414; F:GO:0003700; P:GO:0019760; P:GO:0010628; P:GO:0009631; P:GO:0045893; F:GO:0043565; P:GO:2000112	F:sequence-specific DNA binding; P:cold acclimation; P:glucosinolate metabolic process; P:regulation of cellular macromolecule biosynthetic process; P:positive regulation of transcription, DNA-templated; P:response to water deprivation; F:DNA-binding transcription factor activity; P:positive regulation of gene expression	K09286
ENOG	SlDREB7		ethylene-responsive transcription factor	6.3e-72	276.6	Streptophyta		6	P:GO:0009414; F:GO:0003700; P:GO:0010628; P:GO:0045893; P:GO:0009409; P:GO:2000112	P:regulation of cellular macromolecule biosynthetic process; P:response to cold; P:positive regulation of transcription, DNA-templated; P:response to water deprivation; F:DNA-binding transcription factor activity; P:positive regulation of gene expression	K09286
ENOG	SlDREB6		DNA-binding domain in plant proteins such as APETALA2 and EREBPs	2.3e-29	135.6	asterids		0			K09286
ENOG	SlDREB5		DNA-binding domain in plant proteins such as APETALA2 and EREBPs	8.7e-138	496.5	asterids		9	P:GO:0009723; P:GO:0048528; F:GO:0003700; P:GO:0006355; C:GO:0005634; F:GO:0043565; P:GO:2000112; P:GO:0035865; P:GO:0000302	F:sequence-specific DNA binding; P:response to reactive oxygen species; P:post-embryonic root development; P:response to ethylene; P:regulation of transcription, DNA-templated; C:nucleus; P:cellular response to potassium ion; P:regulation of cellular macromolecule biosynthetic process; F:DNA-binding transcription factor activity	K09286
ENOG	SlDREB57		Dehydration-responsive element-binding protein	1.4e-110	405.6	asterids		0
ENOG	SlDREB55		DNA-binding domain in plant proteins such as APETALA2 and EREBPs	2.1e-207	728	asterids		0
ENOG	SlDREB54		ethylene-responsive transcription factor	3.1e-84	318.2	asterids		3	F:GO:0003700; P:GO:0006355; P:GO:2000112	P:regulation of transcription, DNA-templated; P:regulation of cellular macromolecule biosynthetic process; F:DNA-binding transcription factor activity
ENOG	SlDREB53		Transcription factor	1.2e-121	442.6	asterids		7	F:GO:0003700; P:GO:0009611; P:GO:0006355; P:GO:0010087; P:GO:0051301; P:GO:2000112; P:GO:0002213	P:response to wounding; P:cell division; P:defense response to insect; P:regulation of transcription, DNA-templated; P:regulation of cellular macromolecule biosynthetic process; P:phloem or xylem histogenesis; F:DNA-binding transcription factor activity
ENOG	SlDREB51		Transcription factor	1.4e-89	335.5	asterids		3	F:GO:0003700; P:GO:0006355; P:GO:2000112	P:regulation of transcription, DNA-templated; P:regulation of cellular macromolecule biosynthetic process; F:DNA-binding transcription factor activity
ENOG	SlDREB50		Transcription factor	1e-98	365.9	asterids		3	F:GO:0003700; P:GO:0006355; P:GO:2000112	P:regulation of transcription, DNA-templated; P:regulation of cellular macromolecule biosynthetic process; F:DNA-binding transcription factor activity
ENOG	SlDREB49		DNA-binding domain in plant proteins such as APETALA2 and EREBPs	4.3e-78	297.7	asterids		13	F:GO:0003700; P:GO:0009753; P:GO:0010628; P:GO:0009410; P:GO:0009751; F:GO:0000976; P:GO:0001101; P:GO:0046677; P:GO:0071497; C:GO:0005634; P:GO:0045893; P:GO:2000112; P:GO:0034605	P:response to xenobiotic stimulus; P:response to antibiotic; P:response to salicylic acid; P:response to jasmonic acid; P:response to acid chemical; P:cellular response to freezing; F:DNA-binding transcription factor activity; F:transcription cis-regulatory region binding; C:nucleus; P:cellular response to heat; P:regulation of cellular macromolecule biosynthetic process; P:positive regulation of…
ENOG	SlDREB48		DNA-binding domain in plant proteins such as APETALA2 and EREBPs	8.3e-89	333.2	asterids		4	F:GO:0003700; P:GO:0006355; P:GO:2000112; P:GO:0050832	P:defense response to fungus; P:regulation of transcription, DNA-templated; P:regulation of cellular macromolecule biosynthetic process; F:DNA-binding transcription factor activity
ENOG	SlDREB46		DNA-binding domain in plant proteins such as APETALA2 and EREBPs	8.3e-80	303.1	asterids		6	F:GO:0003700; P:GO:0010628; C:GO:0005634; P:GO:0045893; F:GO:0000976; P:GO:2000112	F:transcription cis-regulatory region binding; C:nucleus; P:regulation of cellular macromolecule biosynthetic process; P:positive regulation of transcription, DNA-templated; F:DNA-binding transcription factor activity; P:positive regulation of gene expression
ENOG	SlDREB44		DNA-binding domain in plant proteins such as APETALA2 and EREBPs	9.5e-89	332.8	asterids		9	P:GO:0009414; F:GO:0003700; P:GO:0010628; P:GO:0009651; C:GO:0005634; P:GO:0045893; F:GO:0000976; P:GO:2000112; P:GO:0034605	P:response to salt stress; F:transcription cis-regulatory region binding; C:nucleus; P:cellular response to heat; P:regulation of cellular macromolecule biosynthetic process; P:positive regulation of transcription, DNA-templated; P:response to water deprivation; F:DNA-binding transcription factor activity; P:positive regulation of gene expression
ENOG	SlDREB43		DNA-binding domain in plant proteins such as APETALA2 and EREBPs	6.2e-232	809.7	asterids		9	P:GO:0009414; F:GO:0003700; P:GO:0010628; P:GO:0009651; C:GO:0005634; P:GO:0045893; F:GO:0000976; P:GO:2000112; P:GO:0034605	P:response to salt stress; F:transcription cis-regulatory region binding; C:nucleus; P:cellular response to heat; P:regulation of cellular macromolecule biosynthetic process; P:positive regulation of transcription, DNA-templated; P:response to water deprivation; F:DNA-binding transcription factor activity; P:positive regulation of gene expression
ENOG	SlDREB42		DNA-binding domain in plant proteins such as APETALA2 and EREBPs	8.8e-197	693	asterids		3	F:GO:0003700; P:GO:0006355; P:GO:2000112	P:regulation of transcription, DNA-templated; P:regulation of cellular macromolecule biosynthetic process; F:DNA-binding transcription factor activity
ENOG	SlDREB41		ethylene-responsive transcription factor	2e-98	365.2	asterids		4	F:GO:0003700; P:GO:0006355; P:GO:2000112; P:GO:0050832	P:defense response to fungus; P:regulation of transcription, DNA-templated; P:regulation of cellular macromolecule biosynthetic process; F:DNA-binding transcription factor activity
ENOG	SlDREB40		DNA-binding domain in plant proteins such as APETALA2 and EREBPs	9.1e-123	446.4	asterids		5	F:GO:0003700; P:GO:0006355; P:GO:0009410; P:GO:0010200; P:GO:2000112	P:response to xenobiotic stimulus; P:response to chitin; P:regulation of transcription, DNA-templated; P:regulation of cellular macromolecule biosynthetic process; F:DNA-binding transcription factor activity
ENOG	SlDREB39		DNA-binding domain in plant proteins such as APETALA2 and EREBPs	1.8e-134	485.3	asterids		6	F:GO:0003700; P:GO:0006355; P:GO:0019760; F:GO:0000976; P:GO:2000112; P:GO:0050832	P:defense response to fungus; F:transcription cis-regulatory region binding; P:regulation of transcription, DNA-templated; P:glucosinolate metabolic process; P:regulation of cellular macromolecule biosynthetic process; F:DNA-binding transcription factor activity
ENOG	SlDREB38		DNA-binding domain in plant proteins such as APETALA2 and EREBPs	5.2e-101	374	asterids		0
ENOG	SlDREB37		DNA-binding domain in plant proteins such as APETALA2 and EREBPs	2.9e-91	341.7	asterids		0
ENOG	SlDREB35		Transcription factor	1.3e-126	459.5	asterids		5	F:GO:0003700; P:GO:0006355; P:GO:0009410; P:GO:0010200; P:GO:2000112	P:response to xenobiotic stimulus; P:response to chitin; P:regulation of transcription, DNA-templated; P:regulation of cellular macromolecule biosynthetic process; F:DNA-binding transcription factor activity
ENOG	SlDREB34		DNA-binding domain in plant proteins such as APETALA2 and EREBPs	2.1e-95	355.1	asterids		6	F:GO:0003700; P:GO:0006355; P:GO:0019760; F:GO:0000976; P:GO:2000112; P:GO:0050832	P:defense response to fungus; F:transcription cis-regulatory region binding; P:regulation of transcription, DNA-templated; P:glucosinolate metabolic process; P:regulation of cellular macromolecule biosynthetic process; F:DNA-binding transcription factor activity
ENOG	SlDREB33		DNA-binding domain in plant proteins such as APETALA2 and EREBPs	3.3e-129	467.6	asterids		0
ENOG	SlDREB32		DNA-binding domain in plant proteins such as APETALA2 and EREBPs	2.1e-137	495	asterids		0
ENOG	SlDREB30		DNA-binding domain in plant proteins such as APETALA2 and EREBPs	6.6e-71	273.5	asterids		3	F:GO:0003700; P:GO:0006355; P:GO:2000112	P:regulation of transcription, DNA-templated; P:regulation of cellular macromolecule biosynthetic process; F:DNA-binding transcription factor activity
ENOG	SlDREB29		DNA-binding domain in plant proteins such as APETALA2 and EREBPs	5.9e-97	360.1	asterids		0
ENOG	SlDREB27		Ethylene-responsive transcription factor ERF003-like	1.6e-111	408.7	asterids		0
ENOG	SlDREB26		DNA-binding domain in plant proteins such as APETALA2 and EREBPs	6.5e-96	357.1	asterids		0
ENOG	SlDREB25		DNA-binding domain in plant proteins such as APETALA2 and EREBPs	4.3e-101	374	asterids		8	P:GO:0009414; F:GO:0003700; P:GO:0006355; P:GO:0009873; P:GO:0010143; F:GO:0043565; P:GO:0010166; P:GO:2000112	P:ethylene-activated signaling pathway; F:sequence-specific DNA binding; P:cutin biosynthetic process; P:regulation of transcription, DNA-templated; P:regulation of cellular macromolecule biosynthetic process; P:wax metabolic process; P:response to water deprivation; F:DNA-binding transcription factor activity
ENOG	SlDREB23		Transcription factor	1.7e-96	358.6	asterids		0
ENOG	SlDREB21		Transcription factor	2.3e-99	368.6	asterids		0
ENOG	SlDREB20		Dehydration-responsive element-binding protein	2e-135	488.4	asterids		8	F:GO:0003700; P:GO:0010628; P:GO:0009410; C:GO:0005634; P:GO:0045893; F:GO:0000976; P:GO:0010200; P:GO:2000112	P:response to xenobiotic stimulus; P:response to chitin; F:transcription cis-regulatory region binding; C:nucleus; P:regulation of cellular macromolecule biosynthetic process; P:positive regulation of transcription, DNA-templated; F:DNA-binding transcription factor activity; P:positive regulation of gene expression
ENOG	SlDREB16		DNA-binding domain in plant proteins such as APETALA2 and EREBPs	6.2e-90	336.7	asterids		6	F:GO:0003700; P:GO:0010628; C:GO:0005634; P:GO:0045893; F:GO:0000976; P:GO:2000112	F:transcription cis-regulatory region binding; C:nucleus; P:regulation of cellular macromolecule biosynthetic process; P:positive regulation of transcription, DNA-templated; F:DNA-binding transcription factor activity; P:positive regulation of gene expression
ENOG	SlDREB12		AP2 domain	3.9e-84	317.4	asterids		0
ENOG	SlDREB11		DNA-binding domain in plant proteins such as APETALA2 and EREBPs	2e-98	365.2	asterids		8	P:GO:0009414; F:GO:0003700; P:GO:0006355; P:GO:0009873; P:GO:0010143; F:GO:0043565; P:GO:0010166; P:GO:2000112	P:ethylene-activated signaling pathway; F:sequence-specific DNA binding; P:cutin biosynthetic process; P:regulation of transcription, DNA-templated; P:regulation of cellular macromolecule biosynthetic process; P:wax metabolic process; P:response to water deprivation; F:DNA-binding transcription factor activity
ENOG	SlDREB10		DNA-binding domain in plant proteins such as APETALA2 and EREBPs	8.7e-93	346.3	asterids		9	P:GO:0009723; P:GO:0048528; F:GO:0003700; P:GO:0006355; C:GO:0005634; F:GO:0043565; P:GO:2000112; P:GO:0035865; P:GO:0000302	F:sequence-specific DNA binding; P:response to reactive oxygen species; P:post-embryonic root development; P:response to ethylene; P:regulation of transcription, DNA-templated; C:nucleus; P:cellular response to potassium ion; P:regulation of cellular macromolecule biosynthetic process; F:DNA-binding transcription factor activity
ENOG	SlDREB4		DNA-binding domain in plant proteins such as APETALA2 and EREBPs	4e-140	504.2	asterids		9	P:GO:0009723; P:GO:0048528; F:GO:0003700; P:GO:0006355; C:GO:0005634; F:GO:0043565; P:GO:2000112; P:GO:0035865; P:GO:0000302	F:sequence-specific DNA binding; P:response to reactive oxygen species; P:post-embryonic root development; P:response to ethylene; P:regulation of transcription, DNA-templated; C:nucleus; P:cellular response to potassium ion; P:regulation of cellular macromolecule biosynthetic process; F:DNA-binding transcription factor activity
ENOG	SlDREB3		DNA-binding domain in plant proteins such as APETALA2 and EREBPs	1.5e-99	369.4	asterids		0
ENOG	SlDREB2		DNA-binding domain in plant proteins such as APETALA2 and EREBPs	1.1e-58	232.3	asterids		8	F:GO:0003700; P:GO:0006355; P:GO:0042631; P:GO:0009410; C:GO:0005634; P:GO:0010200; C:GO:0005737; P:GO:2000112	P:response to xenobiotic stimulus; P:response to chitin; P:cellular response to water deprivation; P:regulation of transcription, DNA-templated; C:cytoplasm; C:nucleus; P:regulation of cellular macromolecule biosynthetic process; F:DNA-binding transcription factor activity
ENOG	SlDREB1	OsDREB1F	DNA-binding domain in plant proteins such as APETALA2 and EREBPs	4.1e-110	404.1	asterids		0

## Sheet: Sheet3
Wolf PSORT Protein Subcellular Localization Prediction
Gene name	Gene ID	Nucl	Chlo	Mito	Cyto_nucl	Extr	Plas	Golgi_plas	Cysk	Cyto	Cysk_nucl	Nucl_plas	Pero	Vacu	Cyto_mito
SlDREB1	Solyc01g009440.3.1.ITAG4.0	13				1
SlDREB2	Solyc01g057080.1.1.ITAG4.0	12.5			7		1
SlDREB3	Solyc01g090560.4.1.ITAG4.0	14
SlDREB4	Solyc01g091760.3.1.ITAG4.0	12	1			1
SlDREB5	Solyc02g067020.1.1.ITAG4.0	5	3	4				1		1
SlDREB6	Solyc02g077810.1.1.ITAG4.0	2	6	6
SlDREB7	Solyc02g093130.3.1.ITAG4.0	9	3							2
SlDREB8	Solyc03g026270.3.1.ITAG4.0	13								1
SlDREB9	Solyc03g026280.3.1.ITAG4.0	12								2
SlDREB10	Solyc03g114440.1.1.ITAG4.0	3.5	5	3	2.5	1		1
SlDREB11	Solyc03g116610.3.1.ITAG4.0	10	1	2				1
SlDREB12	Solyc03g117130.3.1.ITAG4.0	8.5	3	1	5				1
SlDREB13	Solyc03g119800.3.1.ITAG4.0	9	2	1				1	1
SlDREB14	Solyc03g120840.3.1.ITAG4.0	11								3
SlDREB15	Solyc03g124110.2.1.ITAG4.0	12								2
SlDREB16	Solyc04g050750.2.1.ITAG4.0	4	5	4		1
SlDREB17	Solyc04g054910.4.1.ITAG4.0	13.5			7.5
SlDREB18	Solyc04g072900.1.1.ITAG4.0	7	5											2
SlDREB19	Solyc04g078640.3.1.ITAG4.0	11	1	1						1
SlDREB20	Solyc04g080910.1.1.ITAG4.0	8	3	3
SlDREB21	Solyc05g050830.3.1.ITAG4.0	13								1
SlDREB22	Solyc05g052410.3.1.ITAG4.0	11	1				1			1
SlDREB23	Solyc06g035700.1.1.ITAG4.0	8.5		2		1	2.5					6
SlDREB24	Solyc06g050520.3.1.ITAG4.0	6	3			1	1			3
SlDREB25	Solyc06g053240.3.1.ITAG4.0	8.5	1	2	5		1.5	1.5
SlDREB26	Solyc06g054630.3.1.ITAG4.0	2		1						11
SlDREB27	Solyc06g065820.3.1.ITAG4.0	3		10.5											6
SlDREB28	Solyc06g066540.1.1.ITAG4.0	12		2
SlDREB29	Solyc06g068360.3.1.ITAG4.0	7.5	1	5							4.5
SlDREB30	Solyc07g042230.1.1.ITAG4.0	5	2	2						5
SlDREB31	Solyc07g054220.1.1.ITAG4.0	13	1
SlDREB32	Solyc08g007820.1.1.ITAG4.0	12.5			7.5					1.5
SlDREB33	Solyc08g007830.1.1.ITAG4.0	11							1	2
SlDREB34	Solyc08g007840.3.1.ITAG4.0	10	1	3
SlDREB35	Solyc08g008305.1.1.ITAG4.0	11.5			7				1	1.5
SlDREB36	Solyc08g066660.1.1.ITAG4.0	14
SlDREB37	Solyc08g078410.2.1.ITAG4.0	13								1
SlDREB38	Solyc08g078420.2.1.ITAG4.0	13								1
SlDREB39	Solyc08g080290.4.1.ITAG4.0	6	3	4			1
SlDREB40	Solyc08g082210.4.1.ITAG4.0	11.5			6.5				2
SlDREB41	Solyc09g009240.1.1.ITAG4.0	2	5	6						1
SlDREB42	Solyc09g091950.1.1.ITAG4.0	9	1			1				2			1
SlDREB43	Solyc10g076370.3.1.ITAG4.0	12								2
SlDREB44	Solyc10g076380.2.1.ITAG4.0	12				2
SlDREB45	Solyc10g078610.1.1.ITAG4.0	14
SlDREB46	Solyc10g080310.3.1.ITAG4.0	13								1
SlDREB47	Solyc10g080650.3.1.ITAG4.0	8	1			1				4
SlDREB48	Solyc10g083560.1.1.ITAG4.0	6	6	2
SlDREB49	Solyc11g012980.1.1.ITAG4.0	2	12
SlDREB50	Solyc11g042560.1.1.ITAG4.0	12		1						1
SlDREB51	Solyc11g042580.1.1.ITAG4.0	13.5			7.5
SlDREB52	Solyc12g008350.3.1.ITAG4.0	12	1							1
SlDREB53	Solyc12g009240.1.1.ITAG4.0	2	2	1						9
SlDREB54	Solyc12g009490.3.1.ITAG4.0	8.5	2	2	5			1
SlDREB55	Solyc12g013660.3.1.ITAG4.0	14
SlDREB56	Solyc12g044390.3.1.ITAG4.0	9.5	2		5.5	1							1
SlDREB57	Solyc12g056430.1.1.ITAG4.0	7	1			5				1
SlDREB58	Solyc12g056980.1.1.ITAG4.0	13.5			7.5
