# Supplementary material for: Genome-wide identification, comprehensive characterization of transcription factors, cis-regulatory elements, protein homology, and protein interaction network of DREB gene family in Solanum lycopersicum
Source: Front Plant Sci. 2022 Nov 24;13:1031679. doi: 10.3389/fpls.2022.1031679 (PMC9731513; doi:10.3389/fpls.2022.1031679)
Supplement: Supplementary file 7 [file Table_7.xlsx]

## Sheet: Sheet1
Light responsiveness	Number		Promotor related	Number		Hormone related	Number		Biotic Stress	Number		Development related	Number		Abiotic Sress Resistance	Number		Unidentified	Number		Promotor Classes	Number
G-box or G-Box	244		CAAT-box	2909		ABRE	206		Box S	4		AAGAA-motif	102		AT-rich sequence	5		Unnamed__2	12		Light responsivenes	1021
TCT-motif	66		TATA-box	5578		AuxRE	1		W-box	67		CCGTCC-box	14		ARE	102		Unnamed__4	495		Promotor related	9271
AE-box	38		AT~TATA-box	669		AuxRR-Core	6		WRE 3	28		AP-1	5		CCAAT-box	13		Unnamed__6	65		Hormone related	829
GATA-motif	32		A-box	15		CGTCA-Motif	86		WUN-motif	75		AC-1	3		DRE core	4		CTAG	5		Biotic Stress	174
Sp1	10		TATA	100		ERE	165		Total	174		AC-II	1		DRE 1	4		Unnamed__1	105		Abiotic Sress Resistance	1056
GT1-motif	87		Total	9271		GARE-motif	19					as-I	86		GC-motif	4		Unnamed__8	13		Development related	356
Box 4	317					P-Box	27					CARE	7		LTR	21		Unnamed__10	13		Unidentified	738
ACE	12					TATC-box	17					circadian	28		MBS	35		Unnamed__12	13		Total	13445
LAMP-element	12					TCA-element	45					CAT-box	18		MBS 1	7		Unnamed__14	13
GA-motif	29					TGACG-motif	86					dOCT	1		STRE	123		Box III	4
Gap-box	5					TGA-element	16					E2Fb	1		TC rich repeats	39		Total	738
ATCT-motif	15					ABRE4	60					F-box	7		MYB	254
3-AF1	4					ABRE2	1					GCN4-motif	14		MYC	302
chs-CMA1a	22					ABRE3a	60					HD-zip 1	8		MYB recognition site	13
chs-CMA2a	6					AT~ABRE	4					HD-zip 3	2		MYB binding site	41
AT1-motif	15					TCA	30					MSA like	5		MYB like site	74
ATC-motif	5					Total	829					NON	1		AT-rich Element	15
TCCC-motif	12											O2 Site	29		Total	1056
I-box	41											re2f1	2
chs-Unit 1 m1	3											RY element	6
AAAC-motif	3											AACA-motif	2
Box II	5											CCGTCC motif	14
CAG-motif	1											Total	356
MRE	30
LS7	1
chs-CMA2b	1
ACA-motif	1
3-AF3 binding site	1
L-box	3
Total	1021

## Sheet: Sheet2
The number of cis-regulatory motifs in (58) SlDREB gene promoters
GENE ID	SlDREB1	SlDREB2	SlDREB3	SlDREB4	SlDREB5	SlDREB6	SlDREB7	SlDREB8	SlDREB9	SlDREB10	SlDREB11	SlDREB12	SlDREB13	SlDREB14	SlDREB15	SlDREB16	SlDREB17	SlDREB18	SlDREB19	SlDREB20	SlDREB21	SlDREB22	SlDREB23	SlDREB24	SlDREB25	SlDREB26	SlDREB27	SlDREB28	SlDREB29	SlDREB30	SlDREB31	SlDREB32	SlDREB33	SlDREB34	SlDREB35	SlDREB36	SlDREB37	SlDREB38	SlDREB39	SlDREB40	SlDREB41	SlDREB42	SlDREB43	SlDREB44	SlDREB45	SlDREB46	SlDREB47	SlDREB48	SlDREB49
3-AF1 binding site	0	0	0	0	0	0	0	0	0	0	0	0	0	1	0	0	0	0	0	0	0	0	0	0	0	0	0	0	1	0	0	0	0	0	0	0	0	0	0	0	1	1	0	0	0	0	0	0	0
3-AF3 binding site	0	0	0	0	0	0	0	0	0	0	0	0	0	0	1	0	0	0	0	0	0	0	0	0	0	0	0	0	0	0	0	0	0	0	0	0	0	0	0	0	0	0	0	0	0	0	0	0	0
AAAC-motif	0	0	0	0	0	0	0	0	0	0	0	0	0	0	0	0	0	0	0	0	0	0	0	0	0	1	0	0	0	0	0	0	0	0	0	0	0	0	0	0	0	0	1	0	0	0	0	0	0
AACA_motif	0	0	0	0	0	0	3	0	0	0	0	0	0	0	0	0	0	0	0	0	0	0	0	0	0	0	0	0	0	0	0	0	0	0	0	0	0	0	1	0	0	0	0	0	0	0	0	0	0
AAGAA-motif	3	3	4	3	0	0	0	2	0	1	1	2	4	20	0	3	2	1	2	4	2	1	3	1	0	4	0	2	3	1	5	2	1	2	2	4	1	0	1	1	0	0	4	0	1	1	0	1	2
A-box	0	1	0	1	0	0	0	0	0	0	0	0	0	1	0	1	0	0	0	0	0	0	0	0	0	1	0	0	0	1	1	0	0	1	0	0	0	0	2	1	0	0	0	0	0	0	0	0	0
ABRE	10	4	1	3	1	3	1	9	4	3	3	1	0	2	8	7	3	1	3	2	0	4	2	7	2	1	1	3	3	10	5	10	7	6	1	2	3	2	4	2	7	2	2	3	3	5	7	0	4
ABRE2	0	0	0	0	0	0	0	0	0	0	0	0	0	0	0	0	0	0	0	0	0	0	0	0	0	0	0	0	0	0	0	0	0	0	0	0	0	0	0	0	1	0	0	0	0	0	0	0	0
ABRE3a	2	0	0	1	1	1	0	2	0	1	1	0	0	2	1	1	2	1	1	1	0	0	1	1	0	0	1	1	2	1	3	2	3	3	0	2	1	1	1	1	2	1	1	0	1	0	2	0	3
ABRE4	2	0	0	1	1	1	0	2	0	1	1	0	0	2	1	1	2	1	1	1	0	0	1	1	0	0	1	1	2	1	3	2	3	3	0	2	1	1	1	1	2	1	1	0	1	0	2	0	3
ACA-motif	0	0	0	0	0	0	0	0	0	0	0	0	0	0	0	0	0	0	0	0	0	0	0	0	0	0	0	0	0	0	0	0	1	0	0	0	0	0	0	0	0	0	0	0	0	0	0	0	0
ACE	1	0	0	0	0	0	0	0	0	0	0	0	0	0	1	0	0	0	0	0	0	0	0	0	1	0	0	0	1	1	2	0	1	1	0	0	1	0	0	0	0	1	0	0	0	1	0	0	1
AC-I	0	0	0	0	0	0	1	0	0	0	1	0	0	0	0	0	0	0	0	0	0	0	0	0	0	0	0	0	0	0	0	0	0	0	0	0	0	0	0	1	0	0	0	0	0	0	0	0	0
AC-II	0	0	0	0	0	0	0	0	0	0	0	0	0	0	0	0	0	0	0	0	0	0	0	0	1	0	0	0	0	0	0	0	0	0	0	0	0	0	0	0	0	0	0	0	0	0	0	0	0
AE-box	0	1	0	1	2	0	1	1	0	0	0	1	2	0	2	4	0	0	0	1	1	0	0	1	0	1	0	0	2	2	0	0	2	0	0	2	1	0	0	2	0	0	1	0	0	0	0	1	1
AP-1	0	0	1	0	0	0	0	0	0	0	0	0	0	0	0	0	0	0	0	0	0	0	0	0	0	1	1	0	0	0	2	0	0	0	0	0	0	0	0	0	0	0	0	0	0	0	0	0	0
ARE	1	1	1	1	2	4	1	0	1	2	3	0	1	1	2	3	2	2	0	2	2	5	3	1	0	2	0	1	3	0	2	2	2	0	3	2	4	5	1	2	2	4	2	3	1	0	1	0	3
as-1	2	3	0	2	0	1	1	1	2	2	1	3	0	1	4	1	2	1	3	0	0	2	0	2	0	4	2	5	0	2	0	0	2	1	1	2	1	1	0	0	3	2	1	0	2	2	2	1	1
AT~ABRE	1	0	0	0	0	0	0	1	0	0	0	0	0	0	0	0	0	0	0	0	0	0	0	0	0	0	0	0	0	1	0	0	1	0	0	0	0	0	0	0	0	0	0	0	0	0	0	0	0
AT~TATA-box	18	6	8	3	13	9	10	5	19	5	20	18	22	6	6	7	4	5	25	16	11	2	9	3	7	3	29	8	22	54	5	7	20	20	5	2	10	9	13	7	9	9	15	0	0	16	4	2	8
AT1-motif	1	1	0	0	0	0	0	0	0	0	0	0	1	1	0	0	0	0	0	1	0	1	0	0	0	0	0	1	0	1	0	0	1	0	0	0	0	0	0	0	0	1	0	0	0	0	0	0	1
ATC-motif	1	0	0	0	0	0	0	0	0	0	0	0	0	0	0	0	0	0	0	0	0	0	0	0	0	0	0	0	0	1	0	0	1	0	0	0	0	0	0	0	0	0	0	0	0	0	0	0	0
ATCT-motif	1	0	0	1	0	0	0	1	0	0	0	0	0	0	0	0	0	0	0	1	1	0	0	1	1	0	1	0	0	0	0	0	0	0	0	1	1	1	0	0	0	0	0	0	0	1	1	0	1
AT-rich element	1	0	0	0	2	0	0	1	0	0	0	0	0	0	0	0	0	0	1	0	2	0	0	0	0	0	0	1	1	0	0	0	0	1	1	0	0	0	1	2	0	0	0	0	0	0	1	0	0
AT-rich sequence	0	0	0	0	0	0	0	0	0	0	0	0	0	0	0	1	1	0	0	0	0	0	0	0	0	0	0	0	0	0	0	0	0	0	0	0	1	0	0	0	0	0	0	0	0	0	0	0	0
AuxRE	0	0	0	0	0	0	0	0	0	0	0	0	0	0	0	0	0	0	0	0	0	0	0	0	0	0	0	0	0	0	0	0	0	0	1	0	0	0	0	0	0	0	0	0	0	0	0	0	0
AuxRR-core	0	0	0	0	0	0	1	0	0	2	0	0	0	0	0	0	1	0	0	0	0	0	0	0	0	0	0	0	0	0	0	0	0	0	0	0	0	0	0	0	0	1	0	0	0	0	0	0	0
Box 4	8	9	3	10	4	5	10	4	3	4	7	4	2	3	3	1	6	4	10	3	10	3	7	5	5	7	7	3	6	4	2	5	1	4	0	2	2	5	6	3	3	21	11	4	2	0	4	5	4
Box II	0	0	1	0	0	0	0	0	0	0	0	1	0	0	0	0	0	0	0	0	0	0	0	0	0	0	0	0	1	0	0	0	0	1	0	0	0	0	0	0	0	0	0	0	0	0	0	0	1
Box III	0	0	2	0	0	0	0	0	0	0	0	1	0	0	1	0	0	0	0	0	0	0	0	0	0	0	0	0	0	0	0	0	0	0	0	0	0	0	0	0	0	0	0	0	0	0	0	0	0
box S	0	0	0	1	1	0	0	0	0	1	0	0	0	0	0	0	0	0	0	0	0	0	0	0	0	0	0	0	0	0	0	0	0	0	0	0	0	0	0	0	0	0	1	0	0	0	0	0	0
CAAT-box	43	54	62	48	51	39	53	36	56	43	59	68	49	55	65	53	50	43	48	61	47	54	42	47	51	52	76	41	56	46	57	61	41	44	44	52	53	58	49	45	43	45	49	49	57	35	44	61	46
CAG-motif	0	0	0	0	0	0	0	0	0	0	0	0	0	0	0	0	1	0	0	0	0	0	0	0	0	0	0	0	0	0	0	0	0	0	0	0	0	0	0	0	0	0	0	0	0	0	0	0	0
CARE	0	0	0	0	0	1	1	0	0	0	0	0	0	0	0	0	0	0	0	0	0	0	0	0	0	0	0	0	0	0	0	2	1	0	0	0	0	0	0	0	1	0	0	0	0	0	0	0	0
CAT-box	0	0	0	0	2	0	0	0	0	1	1	0	1	0	0	0	0	0	0	2	0	1	0	0	1	0	0	0	0	0	0	0	0	1	0	1	0	0	0	0	0	1	0	1	1	2	0	0	0
CCAAT-box	0	1	0	0	1	0	0	1	0	0	0	0	0	2	0	1	0	0	0	0	0	0	0	0	1	0	0	0	1	0	1	1	0	0	0	0	0	0	0	0	0	1	0	0	0	0	0	0	0
CCGTCC motif	0	1	0	1	0	0	0	0	0	0	0	0	0	1	0	1	0	0	0	0	0	0	0	0	0	1	0	0	0	1	1	0	0	1	0	0	0	0	1	1	0	0	0	0	0	0	0	0	0
CCGTCC-box	0	1	0	1	0	0	0	0	0	0	0	0	0	1	0	1	0	0	0	0	0	0	0	0	0	1	0	0	0	1	1	0	0	1	0	0	0	0	1	1	0	0	0	0	0	0	0	0	0
CGTCA-motif	2	3	0	2	0	1	1	1	2	2	1	3	0	1	4	1	2	1	3	0	0	2	0	2	0	4	2	5	0	2	0	0	2	1	1	2	1	1	0	0	3	2	1	0	2	2	2	1	1
chs-CMA1a	1	0	0	0	0	0	2	0	0	1	1	0	0	0	3	0	0	0	0	0	0	0	0	1	0	0	0	0	1	0	0	0	0	0	1	0	1	1	1	0	1	0	1	0	0	0	0	0	0
chs-CMA2a	1	1	0	0	0	1	0	0	0	0	0	0	1	0	0	0	0	0	0	0	0	0	0	0	0	1	0	0	0	0	0	0	0	0	0	0	0	0	0	0	0	0	0	0	0	0	0	0	0
chs-CMA2b	0	0	0	0	0	0	0	0	0	0	0	0	0	0	0	0	0	0	0	0	0	0	0	0	0	0	0	0	1	0	0	0	0	0	0	0	0	0	0	0	0	0	0	0	0	0	0	0	0
chs-Unit 1 m1	0	0	0	0	0	0	0	0	0	0	0	0	0	0	0	0	0	0	0	0	1	0	0	0	1	0	0	0	0	0	0	0	0	0	0	0	0	0	0	0	0	0	0	1	0	0	0	0	0
circadian	0	2	0	0	0	1	1	0	2	0	0	0	1	0	1	0	0	0	3	1	1	1	0	0	0	1	0	1	0	0	2	0	1	1	1	1	0	0	0	0	0	0	0	0	1	0	0	1	1
CTAG-motif	0	0	0	0	0	0	0	1	0	0	1	0	0	0	0	0	0	0	0	0	0	0	0	0	0	0	0	0	0	0	0	0	0	0	0	0	0	0	0	0	0	0	0	1	1	0	0	0	0
dOCT	0	0	0	0	0	1	0	0	0	0	0	0	0	0	0	0	0	0	0	0	0	0	0	0	0	0	0	0	0	0	0	0	0	0	0	0	0	0	0	0	0	0	0	0	0	0	0	0	0
DRE core	0	0	0	0	0	0	0	0	0	0	0	0	0	0	0	0	0	0	2	0	0	0	1	0	0	0	0	0	1	0	0	0	0	0	0	0	0	0	0	0	0	0	0	0	0	0	0	0	0
DRE1	0	0	0	1	1	0	0	0	0	0	0	0	0	0	0	0	0	0	0	0	0	0	0	0	0	0	0	0	0	0	0	0	0	0	0	1	0	0	0	0	0	0	0	0	0	0	0	0	0
E2Fb	0	0	0	0	0	0	0	0	0	0	0	0	0	0	0	1	0	0	0	0	0	0	0	0	0	0	0	0	0	0	0	0	0	0	0	0	0	0	0	0	0	0	0	0	0	0	0	0	0
ERE	9	2	3	3	1	0	1	4	2	0	2	4	0	3	7	2	6	4	3	1	3	3	4	1	0	7	3	7	4	1	0	1	6	4	4	2	4	3	0	4	5	2	3	2	1	1	1	5	1
F-box	0	0	0	0	1	0	0	0	0	1	0	0	0	0	0	0	0	0	0	0	0	0	0	0	0	0	0	0	1	0	0	0	0	0	0	0	0	0	0	0	0	0	0	0	0	0	0	1	0
GA-motif	0	0	0	0	0	1	1	0	0	1	0	0	0	0	1	0	0	1	0	0	1	2	0	2	0	1	1	0	2	0	0	0	1	2	0	0	1	0	0	0	0	0	0	0	0	1	0	1	0
Gap-box	1	0	0	0	0	0	3	0	0	0	0	0	0	0	0	1	0	0	0	0	0	1	0	0	0	0	1	0	0	0	0	0	0	0	0	0	0	0	0	0	0	0	0	0	0	0	0	0	0
GARE-motif	0	0	0	0	0	0	0	2	2	0	0	1	1	0	0	1	1	0	0	0	0	0	0	1	0	0	0	0	0	0	2	0	0	0	0	0	1	1	0	0	0	1	0	0	0	2	0	0	0
GATA-motif	0	0	0	1	0	0	0	1	1	0	2	0	0	2	0	0	0	0	0	0	1	0	2	2	1	0	0	0	0	0	1	0	0	2	0	1	0	0	2	1	1	0	0	1	0	0	2	1	1
G-Box	10	4	1	4	4	4	1	6	5	6	3	1	0	2	10	7	4	1	4	1	0	6	4	7	3	0	1	4	4	6	7	11	6	7	2	5	4	2	4	3	9	2	2	4	5	6	7	0	6
GC-motif	0	0	0	0	0	0	0	1	0	0	0	0	0	0	0	0	0	0	0	0	0	0	0	0	0	1	0	0	0	0	1	0	0	0	0	0	0	0	0	0	0	0	0	0	0	0	0	0	0
GCN4_motif	0	0	0	1	0	0	0	0	0	0	0	0	0	0	1	0	0	0	0	1	0	0	1	0	1	1	0	1	0	0	0	0	2	0	0	0	0	0	0	0	0	1	0	1	1	0	2	0	0
GT1-motif	0	1	1	2	1	3	0	2	4	3	3	3	1	2	1	2	3	0	1	0	0	0	1	0	0	4	3	2	1	2	2	1	1	3	1	0	0	1	1	3	2	0	0	6	2	3	1	1	0
HD-Zip 1	0	0	0	1	0	0	0	0	1	0	0	0	0	0	0	0	0	0	0	0	0	0	0	0	0	0	0	0	0	0	0	0	0	0	0	1	0	0	0	1	1	0	1	0	0	0	0	0	0
HD-Zip 3	0	0	0	0	0	0	0	0	0	0	0	0	0	0	0	0	0	0	0	0	0	0	0	0	0	0	0	0	0	0	0	0	0	0	0	0	0	0	0	0	0	0	1	0	0	0	0	0	0
I-box	0	0	0	1	1	1	3	1	1	0	1	0	2	0	1	0	0	0	0	0	2	2	0	2	1	0	0	1	1	1	1	1	0	2	0	0	1	1	2	2	2	0	0	0	1	0	0	1	2
LAMP-element	0	0	0	0	0	0	3	1	0	0	0	0	0	0	0	0	1	0	0	0	0	0	0	0	0	0	1	0	0	0	0	1	0	0	0	0	2	0	0	0	0	0	1	0	0	0	0	0	0
L-box	0	0	0	0	0	0	0	0	0	0	1	0	0	0	0	0	0	0	0	0	0	0	0	0	0	0	1	0	0	0	0	0	0	0	0	0	0	0	0	0	0	0	0	0	0	0	0	0	0
LS7	0	0	0	0	0	0	0	0	0	0	0	0	0	0	0	0	0	0	0	0	0	0	0	0	0	0	0	0	0	0	0	0	0	0	0	0	0	0	0	0	0	1	0	0	0	0	0	0	0
LTR	0	1	0	1	0	1	2	0	0	0	2	0	1	0	0	1	0	0	0	1	1	0	1	0	0	1	0	0	0	1	0	1	0	0	0	1	0	0	1	0	0	0	0	0	0	2	0	0	0
MBS	0	0	0	0	3	0	1	1	2	0	0	2	1	0	0	0	0	1	1	2	0	1	1	0	1	0	2	0	1	0	1	0	0	1	1	0	0	0	1	0	1	0	0	3	2	0	0	2	0
MBSI	0	0	0	0	0	0	0	0	1	0	0	0	0	0	0	0	0	0	0	0	0	0	0	0	0	1	0	0	0	0	0	0	0	0	0	0	2	0	0	0	0	0	0	0	0	0	0	0	0
MRE	0	0	0	0	0	0	0	0	0	1	2	1	1	0	1	0	1	0	2	0	0	2	1	0	0	0	0	1	1	0	0	1	3	0	0	0	0	0	0	1	1	0	0	1	0	2	1	0	0
MSA-like	0	0	0	0	0	0	0	0	0	0	0	0	0	2	0	0	0	0	0	0	0	0	0	0	1	0	0	1	0	0	0	0	0	0	0	0	0	0	0	0	0	0	0	0	0	1	0	0	0
MYB	0	3	5	3	5	3	1	9	12	4	4	3	6	4	4	5	6	3	2	6	4	3	5	4	4	5	9	10	2	5	6	4	4	3	4	3	1	3	6	8	5	4	3	5	14	4	4	5	0
MYB recognition site	0	1	0	0	1	0	0	1	0	0	1	0	0	2	0	1	0	0	0	0	0	0	0	0	1	0	0	0	1	0	1	1	0	0	0	0	0	0	0	0	0	1	0	0	0	0	0	0	0
Myb-binding site	0	1	1	0	0	0	0	2	2	1	0	1	2	0	2	1	2	0	0	0	1	0	0	2	0	1	1	1	0	0	2	0	0	0	0	0	0	1	1	1	0	1	0	0	2	2	1	1	0
MYB-like sequence	0	2	2	1	0	0	0	4	3	1	3	0	0	0	0	3	2	1	0	3	1	0	1	1	0	0	2	3	1	3	1	2	1	3	2	1	1	1	2	0	0	1	1	2	7	1	0	2	0
MYC	4	6	11	9	6	1	2	5	4	3	3	9	8	5	4	6	4	7	4	4	6	9	3	5	5	7	12	5	8	3	7	10	2	3	2	3	4	4	4	1	6	8	3	2	5	7	8	3	5
NON	0	0	0	0	0	0	0	0	0	0	0	0	0	0	0	0	0	0	0	0	0	0	0	1	0	0	0	0	0	0	0	0	0	0	0	0	0	0	0	0	0	0	0	0	0	0	0	0	0
O2-site	0	1	0	0	1	0	0	0	0	0	0	1	1	0	2	0	0	0	1	0	0	2	1	1	3	0	0	0	1	0	0	1	1	2	1	0	0	0	1	0	0	1	0	0	0	0	1	0	1
P-box	0	1	0	0	2	0	1	1	0	0	1	1	1	0	0	0	1	0	1	0	1	0	0	0	0	1	1	0	0	0	1	0	0	0	1	0	0	1	1	1	0	0	1	0	1	0	1	0	1
re2f-1	0	0	0	0	0	0	0	0	1	0	0	0	0	0	0	0	0	0	0	0	0	0	0	0	0	0	0	0	0	0	0	0	0	0	0	0	0	0	0	0	0	0	0	0	0	1	0	0	0
RY-element	0	1	0	0	0	0	0	0	0	0	0	1	0	0	0	0	0	0	0	1	0	0	0	0	0	0	0	0	1	0	0	0	0	0	0	0	0	0	0	1	0	0	0	0	0	1	0	0	0
Sp1	0	0	0	0	0	0	0	0	1	0	0	0	0	0	0	0	0	0	0	0	0	0	1	0	0	0	0	0	0	0	1	0	1	0	0	0	0	0	0	0	0	0	0	1	0	0	0	0	0
STRE	5	1	2	2	2	7	5	1	2	2	4	2	3	1	1	2	3	1	1	0	1	0	1	2	3	1	1	2	2	1	3	2	3	2	1	8	2	0	5	3	1	3	1	1	3	2	2	1	0
TATA	2	1	1	0	0	4	2	3	1	2	4	2	3	4	3	0	5	1	0	3	1	1	3	3	0	0	3	1	2	1	1	2	1	3	3	1	1	2	4	0	1	3	1	1	0	0	1	3	6
TATA-box	116	71	98	87	106	81	84	97	112	64	136	168	95	104	104	78	89	53	123	125	73	43	102	66	75	78	127	94	158	169	52	73	121	135	78	39	85	100	147	73	112	81	94	63	36	88	72	106	107
TATC-box	0	0	1	0	0	0	0	0	0	0	1	0	0	0	0	0	0	0	0	1	0	0	0	0	0	1	0	0	0	2	0	0	1	0	0	1	0	0	0	1	3	0	0	1	0	1	0	1	0
TCA	0	0	1	1	0	1	1	0	0	0	1	0	0	2	1	0	0	0	1	2	1	1	1	0	0	0	2	1	2	0	0	0	0	0	0	0	1	1	0	0	0	1	0	0	1	1	0	0	0
TCA-element	0	1	1	0	1	1	0	0	0	1	1	1	1	1	1	1	1	1	3	1	1	0	1	0	1	1	0	2	0	1	2	0	1	1	0	0	0	0	1	1	2	0	0	2	1	1	3	0	0
TCCC-motif	0	0	0	0	1	1	0	0	0	0	0	2	0	0	0	0	1	0	1	0	0	0	0	0	0	0	0	1	0	2	0	0	0	0	0	1	1	0	1	0	0	0	0	0	0	0	0	0	0
TC-rich repeats	1	0	0	0	0	0	0	2	0	0	0	0	0	0	3	0	0	1	0	0	0	0	0	0	1	0	0	2	0	3	0	2	0	2	3	1	0	0	2	0	1	0	2	0	0	2	1	1	0
TCT-motif	2	0	0	0	0	2	0	2	1	0	2	1	1	2	0	0	3	0	0	0	0	2	0	4	1	1	1	0	0	3	2	3	0	4	0	4	0	2	3	1	1	1	1	0	0	1	0	3	1
TGACG-motif	2	3	0	2	0	1	1	1	2	2	1	3	0	1	4	1	2	1	3	0	0	2	0	2	0	4	2	5	0	2	0	0	2	1	1	2	1	1	0	0	3	2	1	0	2	2	2	1	1
TGA-element	0	0	2	0	1	0	0	1	0	1	0	0	0	0	0	0	0	0	1	0	0	0	0	0	0	2	0	0	0	0	0	0	2	1	0	0	0	0	0	0	1	1	0	1	0	0	0	1	0
Unnamed__1	2	1	1	3	1	2	0	3	3	3	3	3	0	0	1	6	2	1	3	1	1	2	2	2	0	1	0	1	0	6	5	2	1	3	1	0	2	0	3	1	3	1	1	0	0	3	0	1	3
Unnamed__10	0	0	0	2	0	0	1	0	0	0	1	0	0	0	0	0	0	1	0	0	0	0	0	0	0	0	0	0	1	0	0	0	0	0	0	0	0	0	0	0	1	0	0	0	0	0	0	0	1
Unnamed__12	0	0	0	2	0	0	1	0	0	0	1	0	0	0	0	0	0	1	0	0	0	0	0	0	0	0	0	0	1	0	0	0	0	0	0	0	0	0	0	0	1	0	0	0	0	0	0	0	1
Unnamed__14	0	0	0	2	0	0	1	0	0	0	1	0	0	0	0	0	0	1	0	0	0	0	0	0	0	0	0	0	1	0	0	0	0	0	0	0	0	0	0	0	1	0	0	0	0	0	0	0	1
Unnamed__2	0	0	0	0	0	1	0	0	0	0	0	0	1	0	0	1	0	0	0	0	0	0	0	0	0	1	0	0	3	0	0	1	1	0	0	0	0	0	0	1	0	0	0	1	0	0	0	0	0
Unnamed__4	2	8	7	6	16	10	14	9	12	11	7	13	8	7	9	5	7	13	8	7	9	10	8	11	8	9	9	18	5	13	16	7	7	5	6	10	0	9	10	6	3	8	5	9	14	7	6	6	4
Unnamed__6	2	0	1	2	2	1	1	1	3	0	0	3	0	0	1	2	0	0	3	1	1	1	0	2	0	1	0	5	2	0	0	2	2	0	0	1	6	0	0	1	5	0	2	0	0	2	0	2	1
Unnamed__8	0	0	0	2	0	0	1	0	0	0	1	0	0	0	0	0	0	1	0	0	0	0	0	0	0	0	0	0	1	0	0	0	0	0	0	0	0	0	0	0	0	0	0	0	0	0	0	0	1
W box	3	4	3	1	1	6	2	0	2	2	0	1	2	2	0	1	1	0	0	0	1	1	0	1	1	2	0	0	2	3	1	3	2	1	0	1	0	0	0	0	1	2	1	2	3	1	1	0	0
WRE3	0	1	1	1	0	0	2	1	0	1	1	0	0	0	1	0	1	1	0	0	0	0	0	0	1	0	0	2	1	2	1	1	0	0	0	0	0	0	0	0	0	0	0	0	0	0	0	0	0
WUN-motif	1	1	0	0	0	1	1	1	3	0	1	1	3	1	1	0	0	0	1	2	4	2	1	4	0	1	2	1	2	1	2	1	2	0	2	4	2	0	1	1	3	1	1	2	0	0	2	2	1
[truncated: 9 more columns]
