# Supplementary material for: Genome-wide identification, comprehensive characterization of transcription factors, cis-regulatory elements, protein homology, and protein interaction network of DREB gene family in Solanum lycopersicum
Source: Front Plant Sci. 2022 Nov 24;13:1031679. doi: 10.3389/fpls.2022.1031679 (PMC9731513; doi:10.3389/fpls.2022.1031679)
Supplement: Supplementary file 9 [file Table_9.xlsx]

## Sheet: Sheet1
Secondary structure modeling of five SlDREB proteins from each sub-class using SOPMA server
DREB Sub-classes	Proteins	Alpha helix (%)	Beta turn (%)	Random coil (%)	Extended strands (%)
A1	SlDREB1	31.9	4.76	51.9	11.43
A2	SlDREB24	33	4.67	52	10.33
A4	SlDREB51	50.31	4.91	39.88	4.91
A5	SlDREB7	29.32	3.76	57.14	9.77
A6	SlDREB54	24.55	5.45	57.27	12.73

## Sheet: Sheet2
3D modeling of five SlDREB proteins from each sub-class using Phyre2 web server
DREB subgroups	Protein ID	Template used	Confidence level	Identity percentage
A1	SlDREB1	DNA binding protein	100	44
A2	SlDREB24	DNA binding protein	100	43
A4	SlDREB51	DNA binding protein	100	74
A5	SlDREB7	DNA binding protein	99.9	80
A6	SlDREB54	DNA binding protein	100	42

## Sheet: Sheet3
Area and volume of predicted active catalytic sites.
Proteins	Area (SA)	Volume (SA)
SlDREB1	239.954	304.871
SlDREB24	370.117	409.806
SlDREB51	237.216	110.748
SlDREB7	272.199	227.192
SlDREB54	354.945	392.806
