# Supplementary material for: Genome-wide identification, comprehensive characterization of transcription factors, cis-regulatory elements, protein homology, and protein interaction network of DREB gene family in Solanum lycopersicum
Source: Front Plant Sci. 2022 Nov 24;13:1031679. doi: 10.3389/fpls.2022.1031679 (PMC9731513; doi:10.3389/fpls.2022.1031679)
Supplement: Supplementary file 13 [file Table_13.xlsx]

## Sheet: Sheet1
Transcriptome expression values of 58 SlDREB genes under drought and heat stress
Gene Name	Gene_id	Heat-0h-1	Heat-0h-2	Heat-0h-3	Heat-0h	Heat-2h-1	Heat-2h-2	Heat-2h-3	Heat-2h	Heat-4h-1	Heat-4h-2	Heat-4h-3	Heat-4h	Heat-12h-1	Heat-12h-2	Heat-12h-3	Heat-12h	Heat-24h-1	Heat-24h-2	Heat-24h-3	Heat-24h	Heat-Recovery-1	Heat-Recovery-2	Heat-Recovery-3	Heat-Recovery
SlDREB1	Solyc01g009440.3	0	0	0	0	0	0	0	0	0	0	0.103146	0.034382	0	0	0	0	0	0	0	0	0	0	0	0
SlDREB2	Solyc01g057080.1	0	0	0	0	0	0.312849	0	0.104283	0	0	0.587936	0.195979	0	0.27118	0	0.0903933	0	0	0	0	0	0	0	0
SlDREB3	Solyc01g090560.4	23.4735	23.5026	23.716	23.564	11.6868	7.70196	25.9235	15.1041	20.9774	8.9596	17.0962	15.6777	19.4611	13.815	8.23396	13.8367	4.41524	5.06867	5.0534	4.84577	24.0087	10.6281	6.62707	13.7546
SlDREB4	Solyc01g091760.3	0	0	0	0	0	0	0	0	0	0	0	0	0.156075	0	0	0.052025	0	0.22815	0	0.07605	0	0	0	0
SlDREB5	Solyc02g067020.1	0	0	0.0719759	0.023992	0	0	0	0	0	0	0	0	0	0	0	0	0	0	0.198683	0.0662277	0.0703475	0.170547	0	0.0802982
SlDREB6	Solyc02g077810.1	0	0	0	0	0	0	0	0	0	0	0	0	0	0	0	0	0	0	0	0	0	0	0	0
SlDREB7	Solyc02g093130.3	50.2277	40.5654	47.7119	46.1683	39.0681	28.3928	42.9569	36.8059	31.042	22.9527	39.3725	31.1224	43.4285	46.5095	32.6764	40.8715	40.4304	40.0147	21.3674	33.9375	38.0891	35.5234	25.8082	33.1402
SlDREB8	Solyc03g026270.3	0.105032	0.281437	0.211881	0.19945	0.208745	0.650539	0.423889	0.427724	0	0.318904	0.31241	0.210438	0.107878	0	0.20024	0.102706	0	0	0.0980219	0.032674	0	0	0	0
SlDREB9	Solyc03g026280.3	2.84824	1.57907	1.90217	2.10983	53.4764	30.8542	11.7184	32.0163	13.795	15.4151	60.5806	29.9302	3.14786	4.88013	7.33851	5.12217	2.68222	2.31188	2.9333	2.64247	0.432172	0.422257	0.548207	0.467545
SlDREB10	Solyc03g114440.1	0	0	0	0	0.150306	0	0	0.050102	0.38727	0.583018	0.151419	0.373902	1.6906	0.269652	1.43927	1.13317	1.21473	1.65886	1.7255	1.53303	0	0.257548	0.470463	0.24267
SlDREB11	Solyc03g116610.3	2.42867	3.47866	5.6579	3.85508	1.62908	1.59665	3.41327	2.213	1.54393	1.25771	0.763337	1.18833	1.20519	2.14091	0.492331	1.27948	0.64065	0.31741	0.970871	0.642977	2.55455	1.37965	0.931874	1.62202
SlDREB12	Solyc03g117130.3	0	0	0	0	0	0	0	0	0.222892	0	0	0.0742973	0	0	0	0	0	0.126424	0	0.0421413	0	0	0	0
SlDREB13	Solyc03g119800.3	0	0	0	0	0.0629175	0	0	0.0209725	0.101596	0	0	0.0338653	0	0.0526068	0	0.0175356	0.243287	0	0.0575797	0.100289	0	0	0	0
SlDREB14	Solyc03g120840.3	0.712672	1.10711	0.875909	0.898564	2.37752	1.33733	1.59077	1.76854	1.07208	0.557885	2.05995	1.22997	2.68502	4.27705	2.2933	3.08512	0.473533	1.42733	0.224117	0.708327	1.19819	1.43761	1.43297	1.35626
SlDREB15	Solyc03g124110.2	0.517787	0.130113	0	0.215967	1.71589	0.869436	0.224878	0.936735	0.133094	1.18267	1.89362	1.06979	0.306379	0.205698	0.297116	0.269731	0	0.152116	0.292591	0.148236	0	0	0	0
SlDREB16	Solyc04g050750.2	0	0	0	0	0	0	0	0	0	0	0	0	0	0	0	0	0.67603	0.282201	1.68797	0.882067	0	0	0	0
SlDREB17	Solyc04g054910.4	90.1381	99.8319	89.9679	93.3126	124.845	83.9329	91.7188	100.166	75.7623	58.084	100.159	78.0018	113.337	91.4206	86.8876	97.2151	64.7187	86.1423	53.0706	67.9772	43.9077	56.3938	47.7569	49.3528
SlDREB18	Solyc04g072900.1	83.3521	76.905	86.6158	82.291	86.8403	45.9447	58.7057	63.8302	60.5561	53.2349	126.198	79.9963	62.7197	86.5801	94.9467	81.4155	86.7306	105.166	95.7783	95.8916	28.4921	29.5586	20.9347	26.3285
SlDREB19	Solyc04g078640.3	20.8132	16.9612	15.8883	17.8876	28.0634	30.959	24.3954	27.8059	13.7479	8.82002	17.6292	13.399	45.7864	37.9767	94.2395	59.3342	72.5216	44.0259	106.492	74.3465	32.0962	31.6294	24.7368	29.4875
SlDREB20	Solyc04g080910.1	0	0	0	0	0	0.118861	0	0.0396203	0	0	0	0	0	0	0	0	0	0	0	0	0	0	0	0
SlDREB21	Solyc05g050830.3	12.1266	13.2867	12.9797	12.7977	5.98648	5.79431	8.33526	6.70535	3.81155	2.45451	5.89115	4.0524	1.55207	2.38615	0.0777702	1.33866	0.241792	0.478525	0.0757859	0.265368	5.0671	2.68175	1.53474	3.09453
SlDREB22	Solyc05g052410.3	0	0.131848	0.151511	0.094453	0.850884	0.377614	0.63871	0.622403	0.84466	0.574627	1.13867	0.852652	7.16981	3.13474	8.4087	6.23775	3.97576	4.70051	17.4441	8.70679	0.209034	0.348488	0.262015	0.273179
SlDREB23	Solyc06g035700.1	1.23912	0.965389	0	0.734836	1.84044	0.986476	0	0.942305	0.139937	0.164847	1.09115	0.465311	0	0	0.156989	0.0523297	0	0	0	0	0	0.130632	0	0.043544
SlDREB24	Solyc06g050520.3	0.156419	0	0.25934	0.138586	0.866313	0.671495	0.671794	0.736534	0.238554	0.412113	0.503026	0.384564	2.02573	0.385964	2.62455	1.67875	3.86434	5.35991	9.17843	6.13423	0.0465007	0.188171	0.204516	0.146396
SlDREB25	Solyc06g053240.3	0	0	0	0	0	0	0	0	0	0	0	0	0	0	0	0	0	0	0	0	0	0	0	0
SlDREB26	Solyc06g054630.3	0.174777	0	0	0.058259	0	0	0.0900133	0.0300044	0	0	0.616851	0.205617	0	0	0	0	0	0	0	0	0	0	0	0
SlDREB27	Solyc06g065820.3	0.376356	0.545567	1.25854	0.726821	0.251813	0.258496	0.188376	0.232895	1.16744	0.423334	0.0625363	0.551103	0	0.161037	0.176347	0.112461	0.124149	0	0	0.041383	0.306643	0.296186	0.681107	0.427979
SlDREB28	Solyc06g066540.1	0.837553	1.99916	3.15218	1.9963	2.0408	2.68589	3.1457	2.62413	1.57884	0.243232	2.77348	1.53185	13.4504	4.90995	8.66818	9.00951	17.6165	11.7455	10.4743	13.2788	7.36655	4.58434	1.2108	4.38723
SlDREB29	Solyc06g068360.3	0.467005	1.09566	1.10655	0.889738	1.32948	1.06914	1.97843	1.45902	1.91227	0.0792403	0.236571	0.742694	0.159601	0.982559	0.076361	0.406174	0.628488	0.157589	0	0.262026	1.95967	2.58078	2.32376	2.28807
SlDREB30	Solyc07g042230.1	0.544699	0.480671	0.274792	0.433387	0.134552	0.139896	0.274445	0.182964	0	0	0.26982	0.08994	0.416056	0	1.95574	0.790599	13.3186	6.89381	18.737	12.9831	0	0	0	0
SlDREB31	Solyc07g054220.1	1.35593	1.3061	1.13024	1.26409	8.21064	4.70258	1.84259	4.9186	1.90332	3.02934	4.29232	3.07499	5.97301	2.4809	8.52254	5.65882	5.3692	2.97844	19.0324	9.12668	0.228947	0.116855	0.211001	0.185601
SlDREB32	Solyc08g007820.1	0.945289	1.26859	1.28141	1.1651	1.01743	1.66655	1.45857	1.38085	0.902413	1.30116	3.01813	1.74057	1.03495	0.650177	1.35928	1.0148	0.81042	1.31955	0.153564	0.761178	0.715837	0.594285	0.600231	0.636784
SlDREB33	Solyc08g007830.1	1.48801	0.545346	0.0870518	0.706803	0	0	0.0875153	0.0291718	0	0	1.28288	0.427627	0	0	0	0	0	0	0	0	0	0	0	0
SlDREB34	Solyc08g007840.3	0.566147	0	0	0.188716	0	0	0	0	0	0	0	0	0	0	0	0	0	0	0	0	0	0	0	0
SlDREB35	Solyc08g008305.1	6.62435	5.55222	8.16624	6.78094	4.22579	5.758	3.21233	4.39871	4.68591	5.35563	3.84634	4.62929	9.00104	15.9222	2.99054	9.30459	7.95543	3.9772	2.57262	4.83508	0.593483	0.400711	0.160485	0.384893
SlDREB36	Solyc08g066660.1	3.7512	8.03531	5.45496	5.74716	3.09004	6.70831	4.07149	4.62328	3.90405	0.944421	2.83288	2.56045	0.997826	1.24744	0	0.748422	2.05677	0.342238	0.108824	0.835944	2.66503	1.2112	0.785204	1.55381
SlDREB37	Solyc08g078410.2	0.392955	0.702143	0.603203	0.5661	0	0.209962	1.39718	0.535714	0.711119	0	0.398918	0.370012	0	0.180651	0.389988	0.190213	0	0	0	0	0.206073	0	0.160961	0.122345
SlDREB38	Solyc08g078420.2	0	0.526607	0.201068	0.242558	0	0.209962	0.399193	0.203052	1.60002	0.199746	0.199459	0.666408	0	0.722602	0.194994	0.305865	0	0	0	0	0.206073	0	0.160961	0.122345
SlDREB39	Solyc08g080290.4	1.22355	1.02759	0.653511	0.968217	0.235978	0.254546	0.181763	0.224096	0.108332	0.185898	0.547769	0.280666	0.0599424	0.0549593	0	0.0383006	0.0623502	0.122251	0.11814	0.100914	0.126341	0.16079	0	0.0957103
SlDREB40	Solyc08g082210.4	11.9767	14.7464	13.1337	13.2856	31.0489	22.8745	17.9608	23.9614	19.711	15.7697	22.3492	19.2766	50.1438	29.1781	55.1542	44.8254	87.6657	69.2479	70.1814	75.6983	1.38661	0.41304	1.11503	0.97156
SlDREB41	Solyc09g009240.1	0	0	0	0	0	0	0	0	0	0	0	0	0	0	0	0	0	0	0	0	0	0	0	0
SlDREB42	Solyc09g091950.1	0	0	0	0	0.113527	0	0.112393	0.0753067	0	0	0	0	0	0	0	0	0	0	0.0551312	0.0183771	0	0	0	0
SlDREB43	Solyc10g076370.3	0.0756156	0.0660566	0	0.0472241	0	0.151816	0.0760521	0.075956	0	0.113014	0.11325	0.0754213	0.392516	0.258692	0.175069	0.275426	0.0359841	0.109779	0.137737	0.0945	0.0708661	0	0	0.023622
SlDREB44	Solyc10g076380.2	0	0	0	0	0	0	0	0	0.0953025	0	0	0.0317675	0	0	0	0	0	0	0	0	0	0	0	0
SlDREB45	Solyc10g078610.1	0.419631	0.241014	0.284297	0.314981	0.142706	0.219404	0.139471	0.167194	0.118025	0	0.141936	0.0866537	1.38318	0.306786	0.525141	0.738369	0.0705493	0.489471	0	0.186673	0.0713967	0.0584624	0	0.0432864
SlDREB46	Solyc10g080310.3	0	0	0	0	0	0	0	0	0	0	0	0	0	0	0	0	0	0	0	0	0	0	0	0
SlDREB47	Solyc10g080650.3	0	0	0	0	0	0	0	0	0	0	0	0	0	0	0	0	0	0	0	0	0	0	0	0
SlDREB48	Solyc10g083560.1	0	0	0	0	0	0	0	0	0	0	0	0	0	0	0	0	0	0	0	0	0	0	0	0
SlDREB49	Solyc11g012980.1	0.136326	0	0.136448	0.0909247	0.69118	0.290139	0.135351	0.372223	0.457307	0	0	0.152436	0	0.235428	0	0.078476	0	0.266495	0	0.0888317	0	0	0.103347	0.034449
SlDREB50	Solyc11g042560.1	0	0	0	0	0	0	0	0	0	0	0	0	0	0.209338	0	0.0697793	0	0	0	0	0	0	0.171585	0.057195
SlDREB51	Solyc11g042580.1	0	0	0	0	0	0	0	0	0	0	0	0	0	0.537351	0	0.179117	0	0	0	0	0	0	0	0
SlDREB52	Solyc12g008350.3	7.55341	7.44003	7.5816	7.52501	10.1976	12.9425	14.4106	12.5169	12.1792	5.05238	18.3718	11.8678	4.69209	8.65823	1.67359	5.00797	3.26301	4.12267	0.971841	2.78584	3.79779	2.46139	1.51406	2.59108
SlDREB53	Solyc12g009240.1	0.422278	0.439412	0.572467	0.478052	108.424	46.0665	32.5312	62.3406	59.7411	27.9476	169.271	85.6532	4.69316	5.66676	5.62908	5.32967	3.99661	13.1418	2.45224	6.53022	0	0	0.336793	0.112264
SlDREB54	Solyc12g009490.3	0.33471	1.15266	1.79306	1.09348	0.113112	0.232015	1.09747	0.480866	0.455878	0.206976	0.334138	0.332331	0	0.192532	0	0.0641773	0	0.109243	0	0.0364143	0.10582	0.085975	0	0.0639317
SlDREB55	Solyc12g013660.3	0	0	0	0	0	0	0	0	0	0	0	0	0	0	0	0	0	0.0599518	0	0.0199839	0	0	0	0
SlDREB56	Solyc12g044390.3	0.377274	1.33878	0.569423	0.761826	0.745527	0.387167	1.69961	0.944101	0.938323	0.191085	0.5576	0.562336	0.963555	1.15098	1.06693	1.06049	0.898283	0.737514	0.344059	0.659952	0.727992	0.30335	0.971717	0.667686
SlDREB57	Solyc12g056430.1	0	0	0	0	0	0	0	0	0	0	0	0	0	0	0	0	0	0	0	0	0	0	0	0
SlDREB58	Solyc12g056980.1	27.6038	18.172	27.3488	24.3749	23.3491	22.4223	21.8747	22.5487	29.6427	22.4648	18.8343	23.6473	15.3981	22.8672	11.4717	16.579	16.8552	22.5024	10.4879	16.6152	10.3832	4.67857	5.27289	6.77822

## Sheet: Sheet2
Log2base values of means values
Gene name	Drought-Control	Drought-D1	Drought-D2	Drought-D3	Drought-D4	Drought-D5	Drought-Recovery	Heat-Control	Heat-2h	Heat-4h	Heat-12h	Heat-24h	Heat-Recovery
SlDREB1	-3.93416	0	0	0	0	0	0	0	0	-4.8622	0	0	0
SlDREB2	-3.05331	0	0	0	0	0	0	0	-3.26142	-2.35123	-3.46764	0	0
SlDREB3	3.83955	2.63124	3.24965	3.05733	3.35567	3.28577	3.71088	4.55851	3.91687	3.97065	3.79043	2.27673	3.78184
SlDREB4	-3.95799	-3.31788	-1.68242	-4.1148	0.697442	-0.58888	-3.28555	0	0	0	-4.26465	-3.71691	0
SlDREB5	0	-5.85546	-5.54416	-3.31122	0	-4.36432	0	-5.3813	0	0	0	-3.91642	-3.63849
SlDREB6	0	0	0	0	0	0	0	0	0	0	0	0	0
SlDREB7	6.22289	5.84593	6.04584	5.77099	5.84799	5.68567	5.91806	5.52883	5.20187	4.95988	5.35302	5.08481	5.05051
SlDREB8	-4.50573	-0.0954345	-0.702393	-1.63578	-0.386684	-2.00811	-0.767986	-2.3259	-1.22525	-2.24853	-3.28341	-4.93571	0
SlDREB9	1.91283	6.35509	4.75826	4.8807	4.93728	4.51367	1.84705	1.07712	5.00074	4.90353	2.35675	1.40189	-1.09682
SlDREB10	-4.06267	-2.54111	-2.60729	-4.85275	-1.47668	-2.05785	-3.69359	0	-4.31899	-1.41927	0.180369	0.616386	-2.04293
SlDREB11	1.41762	1.53338	1.01092	1.10241	1.72398	1.65213	1.44891	1.94676	1.146	0.24893	0.355554	-0.637161	0.697796
SlDREB12	-4.27112	-5.53892	0	0	0	-3.3146	0	0	0	-3.75055	0	-4.56862	0
SlDREB13	-4.51587	0	0	0	-5.70771	0	-4.94591	0	-5.57536	-4.88405	-5.83357	-3.31777	0
SlDREB14	1.51826	3.38012	4.65457	4.40525	4.46485	3.89262	0.80219	-0.154307	0.822559	0.298625	1.62533	-0.497513	0.43963
SlDREB15	-0.93455	5.58624	4.00481	4.12884	4.0477	2.85414	-1.73582	-2.21112	-0.0942876	0.0973339	-1.89041	-2.75404	0
SlDREB16	0	-5.74065	0	-3.97004	-5.4022	-3.7027	0	0	0	0	0	-0.18104	0
SlDREB17	7.17652	7.09917	6.62149	6.73683	6.48746	6.34048	7.36173	6.544	6.64624	6.28543	6.60311	6.08698	5.62506
SlDREB18	6.70036	7.12614	6.73639	6.9011	6.70149	6.90809	6.98633	6.36266	5.99617	6.32186	6.34723	6.58333	4.71855
SlDREB19	5.04738	5.76702	6.80043	6.89644	6.95956	6.86282	4.5525	4.16089	4.79732	3.74406	5.89079	6.21619	4.88203
SlDREB20	0	-6.05239	0	0	0	0	0	0	-4.65762	0	0	0	0
SlDREB21	1.53403	-0.30793	-1.15526	-4.58541	-2.16884	-2.196	0.841911	3.67781	2.74531	2.01878	0.420793	-1.91394	1.62972
SlDREB22	0.918399	1.48459	1.61519	1.40884	1.81432	0.82345	-1.49941	-3.40426	-0.68408	-0.22997	2.64103	3.12214	-1.87208
SlDREB23	1.70085	4.38336	1.77429	1.85843	0.66762	-0.711119	-0.662824	-0.444505	-0.0857335	-1.10373	-4.25623	0	-4.52138
SlDREB24	-1.1104	0.707147	1.06562	0.888531	0.965648	1.24928	-1.97047	-2.85114	-0.441176	-1.3787	0.747386	2.61688	-2.77205
SlDREB25	0	0	0	0	0	0	0	0	0	0	0	0	0
SlDREB26	-3.78767	-2.30556	-4.38591	-3.43116	0	0	-5.73821	-4.10138	-5.05868	-2.28197	0	0	0
SlDREB27	0.218273	-1.01798	-0.725172	-2.78219	-3.15063	-3.60353	2.35266	-0.460328	-2.10225	-0.859605	-3.1525	-4.59482	-1.22439
SlDREB28	4.07184	3.57789	3.54521	3.28967	3.23467	3.4862	-0.236811	0.997327	1.39184	0.615276	3.17145	3.73105	2.13331
SlDREB29	0.688309	1.31653	1.25165	1.01252	1.37884	0.606193	1.55892	-0.168547	0.544996	-0.429161	-1.29983	-1.93222	1.19413
SlDREB30	1.28096	2.70381	2.37348	1.66609	1.70399	2.25108	-5.02413	-1.20627	-2.45037	-3.47489	-0.338983	3.69857	0
SlDREB31	4.32888	4.39807	3.16344	3.26743	2.53322	2.36527	1.46864	0.338099	2.29825	1.62058	2.5005	3.19009	-2.42972
SlDREB32	1.19228	5.4493	3.15053	3.73992	2.75673	1.92566	0.379476	0.220449	0.465557	0.799558	0.0211987	-0.393694	-0.651123
SlDREB33	0.109945	2.6479	0.178187	0.684685	-0.154687	-2.49148	-3.34113	-0.500621	-5.09928	-1.22558	0	0	0
SlDREB34	-1.78389	0	0	0	0	0	0	-2.40571	0	0	0	0	0
SlDREB35	4.55266	0.67409	0.854243	0.947359	1.18733	0.393409	2.6468	2.76148	2.13708	2.21079	3.21794	2.27354	-1.37747
SlDREB36	2.09109	0.298564	0.826987	0.503823	0.102486	-0.299706	2.30605	2.52285	2.20892	1.3564	-0.418076	-0.258522	0.635811
SlDREB37	1.01567	0.687413	1.37147	0.396729	0.362221	-1.47884	-0.541874	-0.82087	-0.900465	-1.43435	-2.39431	0	-3.03098
SlDREB38	0.931983	0.542761	1.6902	0.897981	0.777604	-0.90517	-0.129448	-2.0436	-2.30008	-0.585522	-1.70903	0	-3.03098
SlDREB39	0.19689	0.313439	-3.25117	-1.26763	-2.22563	-3.10631	-1.55952	-0.0465977	-2.15781	-1.83307	-4.70649	-3.30881	-3.38518
SlDREB40	6.84483	5.69495	5.55611	5.0604	4.99386	4.54861	2.92917	3.73179	4.58264	4.26878	5.48624	6.24219	-0.041625
SlDREB41	0	0	0	0	0	0	0	0	0	0	0	0	0
SlDREB42	-6.03238	-4.77712	0	-2.95749	0	0	-6.00086	0	-3.73108	0	0	-5.76595	0
SlDREB43	-1.72928	-3.40767	-3.36417	-3.95202	-3.07757	-2.49681	-3.42075	-4.40433	-3.71869	-3.72888	-1.86027	-3.40354	-5.40372
SlDREB44	0	0	0	0	0	0	0	0	0	-4.9763	0	0	0
SlDREB45	-0.361833	-1.51147	-1.26738	-2.10042	-1.33795	0.0601087	-1.92132	-1.66666	-2.58041	-3.5286	-0.437586	-2.42141	-4.52994
SlDREB46	-2.27003	-1.98968	-1.71029	-1.9094	-2.14345	-0.584112	-1.94576	0	0	0	0	0	0
SlDREB47	-5.28135	0	0	0	0	0	0	0	0	0	0	0	0
SlDREB48	0	0	0	0	0	0	0	0	0	0	0	0	0
SlDREB49	-2.29795	-0.280717	-0.59955	-1.58078	-1.93628	-1.93858	-1.027	-3.45918	-1.42576	-2.71373	-3.6716	-3.49278	-4.85939
SlDREB50	-2.59759	-4.40835	0	-5.23458	0	0	0	0	0	0	-3.84106	0	-4.12797
SlDREB51	-3.28542	-2.46746	-4.92729	0	0	0	0	0	0	0	-2.48103	0	0
SlDREB52	2.24886	0.871664	-0.37249	-0.15131	0.214556	-0.00852695	1.30504	2.91169	3.64581	3.56898	2.32423	1.47811	1.37355
SlDREB53	-0.012602	3.26652	2.82646	2.69971	3.42339	2.80609	-2.933	-1.06476	5.9621	6.42044	2.41405	2.70713	-3.15503
SlDREB54	-0.959583	-4.07683	0	0	-3.85947	-5.15776	-3.50986	0.128922	-1.05629	-1.58931	-3.96179	-4.77935	-3.96733
SlDREB55	0	0	0	0	0	0	0	0	0	0	0	-5.64502	0
SlDREB56	0.306432	2.92084	4.196	3.60758	3.29812	2.89909	-0.619525	-0.392467	-0.0829864	-0.830496	0.0847287	-0.599567	-0.582758
SlDREB57	0	0	0	0	0	0	0	0	0	0	0	0	0
SlDREB58	4.8356	2.98019	1.44145	0.29446	0.0361568	1.25146	5.1023	4.60732	4.49497	4.5636	4.05129	4.05443	2.76091
